# Supplementary material for: KAT5-mediated SOX4 acetylation orchestrates chromatin remodeling during myoblast differentiation
Source: Cell Death Dis. 2015 Aug 20;6(8):e1857–. doi: 10.1038/cddis.2015.190 (PMC4558493; doi:10.1038/cddis.2015.190)
Supplement: Supplementary Table 1 [file cddis2015190x3.xlsx]

## Sheet: SOX4
ChIP : SOX4
			% Input Average						STDEV
	Gene		D0	D1	D2	D3	D4		D0	D1	D2	D3	D4
	TNFRSF21	tumor necrosis factor receptor superfamily, member 21	0.424713	0.271835	0.90997	2.00656	0.72976		0.101031	0.0199672	0.00891991	0.0983079	0.347188
	RNF122	ring finger protein 122	0.000876686	0.000736088	0.00138533	0.00258765	0.000606208		0.000476882	0.000111413	0.000236488	0.000762329	0.000206798
	PDCD4	programmed cell death 4	0.0124992	0.0114946	0.0211259	0.0257401	0.0358218		0.00379932	0.0039212	0.00661879	0.00339641	0.00333108
	BIN1	bridging integrator 1	0.0388128	0.0313705	0.147424	0.0921241	0.0714903		0.00756093	0.0021509	0.0158658	0.00451346	0.000700778
	MAP2K5	mitogen-activated protein kinase kinase 5	0.00366889	0.070712	0.453515	0.928985	0.311043		0.000872759	0.0521787	0.294163	0.216561	0.173076
	FGF6	fibroblast growth factor 6	0.00751431	0.128756	0.0771648	0.243838	0.998001		0	0.0201119	0.0157735	0.00478018	0.223122
	STAM	signal transducing adaptor molecule (SH3 domain and ITAM motif) 1	0.00708231	0.0832656	0.74223	0.50309	3.09094		0.000796699	0.000408107	0.310564	0.243711	0.332647
	CCNG2	cyclin G2	0.000172525	0.00593065	1.39612	0.212579	0.134496		7.67886e-05	0.00191328	0.590403	0.0166535	0.0184
	DLG3	discs, large homolog 3 (Drosophila)	0.311469	0.171806	0.811628	3.62293	1.6237		0.0785347	0	0.00795592	0.913499	0.0556965
	TMEFF1	transmembrane protein with EGF-like and two follistatin-like domains 1	0.0751816	0.0412053	0.541841	0.509118	0.371819		0.0490554	0.0107802	0.202243	0.0398845	0.0382029
	TEAD2	TEA domain family member 2	0.00808636	0.00653462	0.018891	0.0588318	0.0127303		0.00102769	0.000639538	0.00221705	0.0232942	0.000499031
	DKK1	dickkopf homolog 1 (Xenopus laevis)	0.00520607	0.0155649	0.0128925	0.144577	0.019611		0.000204079	0.00794118	0.00923451	0.0385085	0.00550103
	BIRC5	baculoviral IAP repeat-containing 5	0.0890095	0.566333	0.857361	1.22804	0.517598		0.00523212	0.0277465	0.260609	0.102205	0.0278924
	TMEM14A	transmembrane protein 14A	1.70686	1.37444	0.855692	1.1298	0.616996		0.668108	0.227989	0.112908	0.0885093	0.224658
	DLG7	discs, large (Drosophila) homolog-associated protein 5	0.000358198	0.0188268	3.0817	3.83088	2.43538		3.85493e-05	0.000276817	0.718393	0.746275	0.975269
	ARRB2	arrestin, beta 2	0.0560771	0.255727	0.402737	3.25094	0.141922		0.0183513	0.0498169	0.091963	0.881257	0.0813095
	CCNB1	cyclin B1	0.00305176	0.00305176	0.00305176	0.00317265	0.00305176		0	0	0	0.000170968	0
	GLUL	glutamate-ammonia ligase (glutamine synthetase)	1.47955	5.27379	2.99931	10.8398	8.61656		0.195227	0.618935	1.10581	1.74566	1.92639
	CDKN3	cyclin-dependent kinase inhibitor 3	0.00305176	0.00320725	0.00305176	0.00305176	0.00305176		0	0.000219903	0	0	0
	PEG10	paternally expressed 10	0.000759144	0.00865888	0.0505808	0.147494	0.305444		6.68874e-05	0.00871557	0.0458152	0.0343831	0.231854
	CALD1	caldesmon 1	0.0103653	0.195099	1.73154	4.58604	1.96361		0.00236687	0.0885549	0.62255	2.66489	1.21987
	RP2	retinitis pigmentosa 2 homolog	0.00223224	0.0106312	4.42462	13.9271	0.585457		0.00034868	0.00937931	0.303371	4.03762	0.415064
	ADAM10	a disintegrin and metallopeptidase domain 10	0.000327168	9.72418e-05	1.49335	9.11788e-05	0.0541353		3.20196e-05	6.26969e-05	1.98306	2.81412e-05	0.0634758
	DOCK4	dedicator of cytokinesis 4	0.0108618	0.00715859	0.019311	0.030663	0.0139088		0.00263552	7.01715e-05	0.00413256	0.0155133	0.0114472
	GPC2	glypican 2 (cerebroglycan)	0.00168786	0.00280051	0.0107775	0.0236391	0.00758476		6.61646e-05	0.000150914	0.000316897	0.00231354	0.000742314
	PCDHB9	protocadherin beta 9	0.00863485	0.00420163	0.141355	0.428952	0.00317265		0.00789568	0.000554404	0.130853	0.196584	0.000170968
	TUBB3	tubulin, beta 3 class III	0.00266422	0.0110714	0.0944255	1.26917	0.337742		0.00167613	0.00336532	0.00601242	0.614824	0.00662107
	NEDD9	neural precursor cell expressed, developmentally down-regulated gene 9	0.000316488	0.00171674	0.0562753	3.12084	0.10089		0.000161472	0.000831639	0.0299036	2.01217	0.0673771
	NRP1	neuropilin 1	0.000193647	0.00259309	0.00365	0.0560428	0.0157372		0.000143582	0.00125617	0.000816025	0.00575816	0.00100204
	LAMB1	laminin B1	0.00571033	0.0184061	0.0619958	0.264059	0.044943		0.00482743	0.00340844	0.0214348	0.00388256	0.0368428
	NPNT	nephronectin	0.00482686	0.0972206	0.0552448	0.105091	0.0157485		0.00376386	0.0313642	0.0336616	0.0133559	0.00131068
	LAMP1	lysosomal-associated membrane protein 1	0.0348859	0.00510003	0.205621	1.46175	2.0911		0.0297109	0.000249867	0.0528211	0.878969	0.255588
	METRN	meteorin, glial cell differentiation regulator	0.00409138	0.000328703	0.0734441	0.898454	0.00316565		0.00572251	8.05454e-06	0.0620885	0.415689	0.00311593
	NEIL3	nei like 3 (E. coli)	0.00411904	0.28795	0.088956	1.38469	0.172472		0.00268764	0.00282261	0.0708683	0.0610609	0.167557
	POLD1	polymerase (DNA directed), delta 1, catalytic subunit	0.0324178	0.0681644	1.1736	0.661787	0.90682		0.0138536	0.0089943	0.438049	0.337643	0.43929
	DICER1	dicer 1, ribonuclease type III	0.0007655	0.0021626	0.0153099	0.347039	0.00932008		0.000815631	0.0002011	0.00748271	0.198824	0.00041099
	SMG5	Smg-5 homolog, nonsense mediated mRNA decay factor (C. elegans)	0.00305176	0.00740124	0.00305176	0.00305176	3.52713e-05		0	0.000688242	0	0	0
	HNRPL	heterogeneous nuclear ribonucleoprotein L	0.163521	1.26925	1.38422	6.91192	0.113846		0.126951	0.332064	0.0339189	1.41288	0.0720704
	PTBP1	polypyrimidine tract binding protein 1	0.00305176	0.00305176	0.00305176	0.00305176	0.00305176		0	0	0	0	0
	LSM2	LSM2 homolog, U6 small nuclear RNA associated (S. cerevisiae)	0.0137202	2.46929	1.40763	1.25693	2.30554		0.0158488	1.22813	0.226687	0.334788	0.135523
	SNK	polo-like kinase 2	0.00305176	0.00305176	0.00305176	0.00305176	0.00305176		0	0	0	0	0
	DUSP5	dual specificity phosphatase 5	0.0355879	0.178242	0.508914	0.474305	0.0121308		0.0156824	0.0533457	0.242119	0.229767	0.00253787
	NBEA	neurobeachin	0.00544258	0.114461	0.0551615	0.0631878	0.00546944		0.00338114	0.0489145	0.0464586	0.0224284	0.00267319
	RBP1	retinol binding protein 1, cellular	0.0307588	0.0374505	0.0668952	1.59487	0.0510796		0.025315	0.00530527	0.00719925	0.179409	0.000500704
	STK38L	serine/threonine kinase 38 like	0.000408849	0.314444	0.684287	0.961631	0.0183139		0	0.440375	0.0703076	0.314695	0.0037436
	PIK3R3	phosphatidylinositol 3 kinase, regulatory subunit, polypeptide 3 (p55)	0.0804873	0.0556362	0.190264	0.193334	0.193453		0.00433731	0.00842098	0.0149053	0.0056847	0.0339581
	HUNK	hormonally upregulated Neu-associated kinase	0.00764486	0.00300388	0.0378334	0.990967	0.322942		0.0103687	0.00406067	0.00277899	0.296584	0.175668
	CHFR	checkpoint with forkhead and ring finger domains	0.0809554	0.0598977	0.0934916	0.232545	0.0358775		0.0130371	0.0318285	0.0407843	0.138897	0.0232712
	SPINK6	serine peptidase inhibitor, Kazal type 6	0.288192	0.000703469	0.00305176	0.365992	0.00742149		0.0169404	0.000370845	0	0.513275	0.00617973
	CANX	calnexin	0.416488	2.22885	2.46213	5.35383	1.90886		0.163024	1.68407	0.655796	2.1681	0.298166
	TMED2	transmembrane emp24 domain trafficking protein 2	0.0246625	0.144914	0.256681	0.637508	0.202919		0.0200564	0.0233371	0.0276239	0.294957	0.0530881
	GCSH	glycine cleavage system protein H (aminomethyl carrier)	0.0331676	0.0258357	0.00429123	1.33227	0.369243		0.039895	0.0364535	0.00592861	0.0130595	0.186811
	ANAPC5	anaphase-promoting complex subunit 5	0.0441601	0.0902993	3.18678	2.08059	1.01271		0.0202381	0.0244781	1.08712	0.395302	0.55931
	HBP1	high mobility group box transcription factor 1	0.021632	1.05394	2.72293	2.95283	2.90503		0.0126581	0.374093	0.853098	1.00731	0.950677
	E2F3	E2F transcription factor 3	0.00305176	0.00427628	0.000384123	0.00825137	4.26781e-05		0	0.00173173	0	0.00735337	0
	PRDM2	PR domain containing 2, with ZNF domain	0.00502752	0.0427565	0.00793402	0.00677996	0.00288111		0.00544023	0.0521002	0.00299754	0.00322561	0.00226619
	NCOA4	nuclear receptor coactivator 4	0.445032	1.4891	4.77304	2.05805	3.38053		0.0413836	0.254203	1.27131	1.12808	1.96438
	EGR3	early growth response 3	0.000271135	0.00187119	0.0243788	0.00466677	0.0398256		0.000204863	0.00107203	0.0128517	0.000683734	0.0399898
	MYB	myeloblastosis oncogene	0.0057529	0.0351892	0.509146	2.02105	1.23923		0.00381999	0.0472166	0.289609	0.1188	0.211547
	MEF2C	myocyte enhancer factor 2C	0.0960767	0.0280515	0.242865	0.515584	0.173234		0.0698617	0.018195	0.163115	0.0176857	0.0614888
	BAZ2B	bromodomain adjacent to zinc finger domain, 2B	0.00146111	0.00197882	0.00468526	0.00203857	0.00459886		0.000800877	0	0.00231012	0.00107467	0.00218794
	FOXQ1	forkhead box Q1	0.570606	0.781719	3.85147	5.44931	3.03175		0.12211	0.038299	0.934524	0.426901	2.16048
	MYEF2	myelin basic protein expression factor 2, repressor	0.00988056	0.642955	0.794277	2.64614	1.4098		0.00281806	0.543544	0.551369	0.0259386	0.670722
	POU2AF1	POU domain, class 2, associating factor 1	0.00548614	1.8608	3.23801	5.3013	6.75024		0.00763911	1.54945	3.61072	4.32855	2.82443
	NR2F6	nuclear receptor subfamily 2, group F, member 6	0.000142563	0.101759	0.163747	0.619155	0.171898		6.90617e-05	0.0562003	0.057369	0.12359	0.063377
	IL6R	Interleukin 6 receptor, alpha	0.00279467	0.00762329	0.0260087	0.301416	0.130318		0.00343296	0.00281062	0.0183434	0.0873836	0.00766028
	IL10RB	interleukin 10 receptor, beta	0.000177452	0.0015206	0.00305176	0.00409209	0.00155794		5.88941e-05	0	0	0.00147125	0
	FUT8	fucosyltransferase 8	0.0839506	0.190407	1.63645	1.57062	1.34164		0.0151414	0.0480099	0.662702	0.290846	0.0263013
	KIFC3	kinesin family member C3	0.00573608	0.0478427	0.0780112	0.951192	0.128786		0.000196761	0.00816717	0.0226163	0.266816	0.0138599
	GYG	glycogenin	0.311861	0.173409	0.138711	1.45389	4.22985		0.0815898	0.164808	0.0988479	0.760298	2.06734
	CKMT1	creatine kinase, mitochondrial 1, ubiquitous	0.00508356	0.043073	0.0384915	0.289593	0.028137		0.000892351	0.0184071	0.00694234	0.0987901	0.0107583
	NAV3	neuron navigator 3	0.0156494	0.0391305	0.0186272	0.18768	0.0612834		0.0148732	0.0199643	0.00609578	0.0734626	0.0089787
	SLC2A1	solute carrier family 2 (facilitated glucose transporter), member 1	0.0334827	0.0187195	0.198106	0.119629	0.314724		0.0079649	0.00337625	0.107762	0.017527	0.0793555
	CTSC	cathepsin C	0.00607462	2.33563	2.05922	1.76175	3.37053		0.0024873	0.666149	0.702471	0.721362	1.02453
	MOSC1	mitochondrial amidoxime reducing component 1	0.00612763	0.392638	0.841522	1.03927	0.604415		0.00214682	0.124843	0.0659252	0.222404	0.231101
	PTMA	prothymosin alpha	0.00606149	0.334777	1.22686	2.02919	1.37466		0.00277792	0.106445	0.474665	0.68285	0.0336846
	OPRS1	sigma non-opioid intracellular receptor 1	0.000107226	0.166816	0.631183	0.795648	0.595805		0.00013947	0.030891	0.0894139	0.459095	0.136049
	LAPTM4B	lysosomal-associated protein transmembrane 4B	0.0010504	0.00253093	0.0268539	0.719916	0.00619624		0.000329093	0.00237794	0.00853843	0.242262	0.00302841
	PARP1	poly (ADP-ribose) polymerase family, member 1	0.131229	0.0137198	3.19	2.974	2.96139		0.0173157	0.00873901	1.04393	0.95944	0.732633
	MCCC2	methylcrotonoyl-Coenzyme A carboxylase 2 (beta)	0.341654	2.24569	4.97975	7.34706	4.76224		0.166983	0.566236	0.390115	1.11204	0.697721
	ATP2B4	ATPase, Ca++ transporting, plasma membrane 4	0.00345959	0.00687066	0.0227944	0.0303884	0.0435635		0.000723778	0.00440315	0.00660835	0.0194748	0.00532462
	SCN1B	sodium channel, voltage-gated, type I, beta	0.101769	0.106821	9.96128	9.56103	1.05493		0.0203143	0.0172026	1.84463	1.44714	0.868221
	DHRS13	dehydrogenase/reductase (SDR family) member 13	0.143316	0.0336869	1.5458	3.07007	1.0866		0.0541458	0.012266	1.39118	0.494407	0.227326
	SLC22A15	solute carrier family 22 (organic anion/cation transporter), member 15	0.0045619	0.0120396	0.0235287	0.0455304	0.0118408		0.000756713	0.000177023	0.00503516	0.0138397	0.000638075
	UCP2	uncoupling protein 2 (mitochondrial, proton carrier)	0.0473284	0.180978	0.929044	1.54005	1.56191		0.00785068	0.0829404	0.437955	0.468123	0.540026
	KCNQ2	potassium voltage-gated channel, subfamily Q, member 2	0.0012668	0.248734	0.579275	1.40905	0.545976		0.000307378	0.0255563	0.0566931	0.069034	0.163404
	LY6E	lymphocyte antigen 6 complex, locus E	0.0846862	0.573044	3.57983	3.41884	1.37186		0.013638	0.564044	2.8758	2.12391	0.194338
	Positive genes (SB x)
	RANBP2	RAN binding protein 2	0.00041097	0.00900678	0.0106733	0.000833412	0.0214725		0.000401377	0.0126253	0.0133416	0.000514446	0.0161488
	PDGFA	platelet derived growth factor, alpha	0.012816	0.0330352	0.0785941	0.276945	0.0231643		0.00261974	0.0235416	0.0168192	0.028455	0.00249294
	EGFR	epidermal growth factor receptor	0.332397	0.339871	0.268452	1.09281	0.373818		0.145003	0.087308	0.216546	0.117608	0.0907036
	TRB2	tribbles homolog 2 (Drosophila)	0.106143	0.503778	0.305504	0.489047	0.45686		0.021697	0.148414	0.0373407	0.0526312	0.132449
	PLXNB1	plexin B1	0.278612	0.0146482	0.484492	0.00427188	0.00301121		0.0515934	0.0171979	0.169742	0.000873226	0.00071631
	FHOD3	formin homology 2 domain containing 3	0.0105241	0.00466343	0.00702668	0.00305176	0.00634791		0.0105675	0.00227925	0.00562138	0	0.00466146
	EFEMP1	epidermal growth factor-containing fibulin-like extracellular matrix protein 1	0.149965	0.683308	0.526738	0.458163	0.793484		0.0901758	0.333967	0.165028	0.00673653	0.252296
	PPP2R1B	protein phosphatase 2 (formerly 2A), regulatory subunit A (PR 65), beta isoform	0.00305176	0.0496818	0.00305176	0.00305176	0.00305176		0	0.0659448	0	0	0
	SKP2	S-phase kinase-associated protein 2 (p45)	0.0131399	0.0106415	0.0337155	0.161848	0.149666		0.000772387	0.0146971	0.00148677	0.0252809	0.0313115
	SOX9	SRY-box containing gene 9	0.000904154	0.00305176	0.0241333	0.00305176	0.000333242		0	0	0.00365276	0	0
	CREB3L1	cAMP responsive element binding protein 3-like 1	0.00765772	0.0317324	0.0215515	0.0292525	0.0727729		0.0010848	0.010825	0.00031688	0.0037177	0.025496
	AKR1B10	aldo-keto reductase family 1, member B10 (aldose reductase)	0.0248199	0.0838198	0.0829091	0.131396	0.0407998		0.0125571	0.00942902	0.00851856	0.0249646	0.00518524
	PAM	peptidylglycine alpha-amidating monooxygenase	0.00672995	0.0110792	0.0715101	0.115667	0.11584		0.00520175	0.000217195	0.0823699	0.012448	0.0668405
	CLN3	ceroid lipofuscinosis, neuronal 3, juvenile (Batten, Spielmeyer-Vogt disease)	0.00518029	0.0887506	0.00746249	0.00335309	0.00335309		0.0030102	0.0298659	0.00623772	0.000426143	0.000426143
	PFKFB4	6-phosphofructo-2-kinase/fructose-2,6-biphosphatase 4	0.0121527	0.00544258	0.00427628	0.0029912	0.00587553		0.0128707	0.00338114	0.00173173	0.00125158	8.63899e-05
	MLLT11	myeloid/lymphoid or mixed-lineage leukemia (trithorax homolog, Drosophila); translocated to, 11	0.00305176	0.00305176	0.00672566	0.00505581	0.00644923		0	0	6.59277e-05	0.00283416	0.00480475
	VASH2	vasohibin 2	0.0214887	0.0267819	0.329567	0.974794	0.309546		0.0010528	0.0170591	0.175126	0.558476	0.170959
	Negative genes
	JMJD1A	lysine (K)-specific demethylase 3A	0.219256	0.13739	0.229866	0.175544	0.148555		0.039545	0.11218	0.00112664	0.00945973	0.0036402
	JUN	Jun oncogene	0.0062295	0.0180635	0.0091262	0.106593	0.0538257		0.00226826	0.0117165	0.00909679	0.0593123	0.0274618
	ADFP	perilipin 2	0.0186822	0.220522	0.0807473	0.334418	0.0278671		0.00524049	0.00432309	0.00356074	0.0163842	0.00354162
	SEMG1	seminal vesicle secretory protein 5	0.00607161	0.23439	0.107235	0.222619	0.027491		0.00608185	0.0217959	0.0177878	0.156188	0.00161597
	House keeping genes
	RN18S	18S ribosomal RNA	1.50038e-05	6.70913e-06	6.38654e-06	3.28911e-05	2.60535e-06		2.70609e-06	2.95855e-07	2.64367e-06	8.44927e-06	6.93942e-07
	ACTA1	actin, alpha 1, skeletal muscle	0.00468526	0.0100979	0.00672995	0.00305176	0.00531212		0.00231012	0.00996479	0.00520175	0	0.00352731
	ACTB	actin, beta	0.000834876	0.000466711	0.000738586	0.000642617	0.000154572		0.000138487	9.76402e-05	0.000265548	0.00083187	6.25961e-05
	GAPDH	glyceraldehyde-3-phosphate dehydrogenase	3.46459e-05	3.87424e-06	3.21312e-06	4.0993e-06	8.82954e-07		3.72859e-06	1.91023e-06	2.04664e-06	1.16917e-06	1.03624e-07

## Sheet: KAT5
ChIP : KAT5
			% Input Average						STDEV
	Gene		D0	D1	D2	D3	D4		D0	D1	D2	D3	D4
	TNFRSF21	tumor necrosis factor receptor superfamily, member 21	0.380603	0.434996	1.4972	2.23155	1.72629		0.0316759	0.0106591	0.565655	0.240159	0.33629
	RNF122	ring finger protein 122	0.00045323	0.00112951	0.00128227	0.00166414	0.00119818		0.000199723	0.000300847	0.000292799	3.26237e-05	0.000210324
	PDCD4	programmed cell death 4	0.0132225	0.0191581	0.0337791	0.0309836	0.0524231		0.00810942	0.00952847	0.0153323	0.0217379	0.0205197
	BIN1	bridging integrator 1	0.0165975	0.0398147	0.166726	0.100407	0.0616976		0.00371069	0.00679671	0.0114315	0.00147632	0.00513483
	MAP2K5	mitogen-activated protein kinase kinase 5	0.11054	0.366894	0.771135	0.832293	0.146835		0.0559256	0.0412725	0.135362	0.109821	0.0554755
	FGF6	fibroblast growth factor 6	0.00401962	0.0590811	0.0885305	0.0874635	0.50993		0.000994434	0.00693379	0.00866441	0.0253566	0.101788
	STAM	signal transducing adaptor molecule (SH3 domain and ITAM motif) 1	0.00165292	0.0581532	0.377659	0.432916	2.63648		0.00164759	0.0563453	0.118321	0.242682	1.00807
	CCNG2	cyclin G2	0.010102	0.0109503	0.38623	0.113349	0.00427205		0.00358569	0.00244814	0.170198	0.0133027	0.00262006
	DLG3	discs, large homolog 3 (Drosophila)	0.067221	0.0862641	0.896057	0.921453	0.12719		0.0117997	0.00464861	0.0789506	0.085686	0.0223265
	TMEFF1	transmembrane protein with EGF-like and two follistatin-like domains 1	0.00642165	0.0226997	2.06395	0.0944368	0.018852		0.00161917	0.0107008	1.4096	0.0449289	0.00511034
	TEAD2	TEA domain family member 2	0.00277013	0.00377426	0.0192288	0.0357806	0.00850666		8.14515e-05	0.000915789	0.000753773	0.00227828	0.00238618
	DKK1	dickkopf homolog 1 (Xenopus laevis)	0.000432551	0.0111085	0.212058	0.0629758	0.0275792		0.000135519	0.00311601	0.0934466	0.0235059	0.00135119
	BIRC5	baculoviral IAP repeat-containing 5	0.00482438	0.204636	0.680924	0.276494	0.150072		0.000212742	0.0289889	0.145718	0.0176054	0.0349841
	TMEM14A	transmembrane protein 14A	0.259045	0.765213	0.265201	2.79104	3.5381		0.0823656	0.0112512	0.083088	0.205011	1.07546
	DLG7	discs, large (Drosophila) homolog-associated protein 5	3.36007e-05	3.12395	4.80709	0.790475	0.391452		5.57357e-06	0.623576	0.634295	0.280577	0.117157
	ARRB2	arrestin, beta 2	0.0162339	0.106258	0.209312	0.811848	0.066155		0.00508613	0.0145368	0.0487939	0.0278482	0.0125691
	CCNB1	cyclin B1	0.00305176	0.00395366	0.00305176	0.00305176	0.00305176		0	0.00127549	0	0	0
	GLUL	glutamate-ammonia ligase (glutamine synthetase)	0.920701	2.32207	0.642305	1.22318	3.41828		0.0676284	0.563428	0.140528	0.16734	0.550484
	CDKN3	cyclin-dependent kinase inhibitor 3	0.00305176	0.00305176	0.00305176	0.00403928	0.00305176		0	0	0	0.00139657	0
	PEG10	paternally expressed 10	0.000496378	0.00681059	0.138616	0.186077	0.113762		0.000115713	0.00129398	0.0040758	0.048682	0.0232543
	CALD1	caldesmon 1	0.0255467	0.813176	3.90645	3.49774	0.779464		0.000876311	0.119139	1.05895	1.47915	0.0534434
	RP2	retinitis pigmentosa 2 homolog	0.000165048	0.0271824	2.06685	2.81358	1.25215		0.000115186	0.0128139	1.11564	0.907685	0.0490847
	ADAM10	a disintegrin and metallopeptidase domain 10	0.000693616	3.95714e-05	0.0335458	9.94373e-05	0.0057823		0.000550255	8.27869e-06	0.0152264	3.98205e-05	0.00386157
	DOCK4	dedicator of cytokinesis 4	0.00558223	0.0115955	0.0202727	0.0386513	0.0105178		0.000979885	0.00147367	0.0036564	0.00340553	0.00275169
	GPC2	glypican 2 (cerebroglycan)	0.00101139	0.00464503	0.00820273	0.0264194	0.00348543		6.93452e-05	0.000250312	0.000522298	0.0104606	0.000238976
	PCDHB9	protocadherin beta 9	0.00305176	0.00558071	0.00872418	0.00305176	0.00305176		0	0.00357647	0.00695026	0	0
	TUBB3	tubulin, beta 3 class III	0.0109868	0.210254	1.7298	0.382574	5.31311		0.0032882	0.121318	0.845442	0.109115	0.234294
	NEDD9	neural precursor cell expressed, developmentally down-regulated gene 9	7.7399e-05	0.03941	0.0925972	1.23018	0.033747		1.50777e-05	0.00500861	0.0207018	0.00602943	0.0113563
	NRP1	neuropilin 1	2.67321e-05	0.00781559	0.0024374	0.0439795	0.0075771		3.93052e-07	0.00316502	0.000107483	0.0133683	0.00380106
	LAMB1	laminin B1	0.00368615	0.0200943	0.0456521	0.197895	0.0417448		0.000682601	0.0126418	0.0125906	0.055511	0.0165287
	NPNT	nephronectin	0.000221092	0.0130605	0.914403	1.9491	0.0526584		0.00014255	0.00108697	0.307709	0.546736	0.0147711
	LAMP1	lysosomal-associated membrane protein 1	0.0185158	0.0137869	0.368907	1.13989	3.40505		0.000997784	0.00235355	0.0807122	0.0111737	0.663321
	METRN	meteorin, glial cell differentiation regulator	0.00152938	0.000159603	0.0109493	0.333189	0.00196498		0.000857329	8.41372e-05	0.00101818	0.0130611	0.000458066
	NEIL3	nei like 3 (E. coli)	9.43453e-05	0.023021	0.002323	0.270202	0.0423644		0.000104676	0.0114498	0.00134039	0.0604088	0.000830507
	POLD1	polymerase (DNA directed), delta 1, catalytic subunit	0.0413042	0.00986361	0.257904	0.094197	0.849093		0.0577206	0.00182654	0.0138979	0.0259791	0.0166455
	DICER1	dicer 1, ribonuclease type III	0.00120934	0.00178325	0.00327399	0.0764849	0.0101913		0.00013604	0.000415704	0.00226053	0.0472123	0.00604604
	SMG5	Smg-5 homolog, nonsense mediated mRNA decay factor (C. elegans)	0.00305176	0.00305176	0.00305176	0.00305176	9.915e-05		0	0	0	0	3.83606e-05
	HNRPL	heterogeneous nuclear ribonucleoprotein L	0.00328879	0.00352695	0.00305176	0.00305176	0.000192305		0.00173374	0.00250045	0	0	3.46842e-05
	PTBP1	polypyrimidine tract binding protein 1	0.00305176	0.00305176	0.00305176	0.00305176	0.00305176		0	0	0	0	0
	LSM2	LSM2 homolog, U6 small nuclear RNA associated (S. cerevisiae)	0.00373765	0.00863297	0.00359036	0.0371132	0.00305176		0.00305182	0.000211542	0.00267486	0.0192508	0
	SNK	polo-like kinase 2	0.00549726	0.00305176	0.00305176	0.00305176	0.00305176		0.00345846	0	0	0	0
	DUSP5	dual specificity phosphatase 5	0.00317325	0.141066	0.0037227	0.0431731	0.00100942		0.00221458	0.0240812	0.00079666	0.0106808	0.000399675
	NBEA	neurobeachin	0.00305176	0.0177749	0.0759735	0.00221466	0.0063146		0	0.00775401	0.011131	0.00167334	0.00461436
	RBP1	retinol binding protein 1, cellular	0.0022723	0.00420508	0.000485697	0.0499511	0.00059692		0.000453578	0.00164597	0.000239478	0.00440114	0.000173054
	STK38L	serine/threonine kinase 38 like	0.000442525	0.0638747	0.188724	0.0966514	0.071907		4.76245e-05	0.0376357	0.102658	0.0014211	0.0326384
	PIK3R3	phosphatidylinositol 3 kinase, regulatory subunit, polypeptide 3 (p55)	0.0638052	0.10849	0.146806	0.0989639	0.114045		0.0133486	0.0148422	0.0136515	0.0106505	0.0117176
	HUNK	hormonally upregulated Neu-associated kinase	0.000555594	0.00791547	0.0373806	0.022557	0.00277914		0.000342955	7.75908e-05	0.004205	0.00748637	0
	CHFR	checkpoint with forkhead and ring finger domains	0.0349945	0.0494345	0.0508243	0.0712519	0.0377385		0.00563555	0.00435562	0.00447807	0.00174596	0.0181182
	SPINK6	serine peptidase inhibitor, Kazal type 6	0.00305176	0.00581089	0.0392015	0.0263724	0.0116426		0	0.00176631	0.0140944	0.0236574	0.000798265
	CANX	calnexin	0.103115	1.52503	0.926624	1.27251	0.0204588		0.0100917	0.178979	0.162656	0.247891	0.000100274
	TMED2	transmembrane emp24 domain trafficking protein 2	0.0235956	0.186138	0.255236	0.351246	0.1043		0.0151216	0.0317754	0.0137542	0.0240829	0.0297476
	GCSH	glycine cleavage system protein H (aminomethyl carrier)	0.000769026	0.0443373	0.0112402	0.664707	0.00931688		0.00102594	0.0284141	0.00946678	0.235936	0.0100817
	ANAPC5	anaphase-promoting complex subunit 5	0.0766192	0.179035	1.67083	2.94955	0.949612		0.0127093	0.0619007	0.357559	1.40326	0.230414
	HBP1	high mobility group box transcription factor 1	0.00849253	0.131173	0.167705	0.0629225	0.00408345		0.00206063	0.0459566	0.00328767	0.0208831	0.00466941
	E2F3	E2F transcription factor 3	0.00305176	0.00359589	0.000384123	0.00305176	4.26781e-05		0	0.000769523	0	0	0
	PRDM2	PR domain containing 2, with ZNF domain	0.00201332	0.0161965	0.00761	0.00324087	0.00262466		0.00171466	0.00446692	0.00170136	0.00262493	0.00102736
	NCOA4	nuclear receptor coactivator 4	0.114221	1.29644	0.556267	0.661774	0.543581		0.00615517	0.0571696	0.0922718	0.0259417	0.116327
	EGR3	early growth response 3	0.000844903	0.00576707	0.014449	0.0025611	0.00979057		6.619e-05	0.00207347	0.00323034	0.00111724	0.00478514
	MYB	myeloblastosis oncogene	0.181326	0.216027	0.371819	0.297824	0.00742149		0.0159765	0.00741021	0.0382029	0.131241	0.00617973
	MEF2C	myocyte enhancer factor 2C	0.00967963	0.0136454	0.0168709	0.0333508	0.0839203		0.000284615	0.000601725	0.0075834	0.000163461	0.0110733
	BAZ2B	bromodomain adjacent to zinc finger domain, 2B	0.000894802	0.00197882	0.0381257	0.00226907	0.00305176		0	0	0.0114106	0.00140064	0
	FOXQ1	forkhead box Q1	0.00394723	0.193705	0.247196	0.391587	0.126754		0.000692883	0.124892	0.0576252	0.12633	0.0074508
	MYEF2	myelin basic protein expression factor 2, repressor	0.0179367	0.125188	0.250139	0.366103	0.232933		0.00553594	0.0189482	0.0183735	0.0233111	0.193211
	POU2AF1	POU domain, class 2, associating factor 1	0.000439099	0.139558	0.580418	0.520592	0.300092		0.00036843	0.00205197	0.0765861	0.287517	0.178032
	NR2F6	nuclear receptor subfamily 2, group F, member 6	0.00392523	0.0755008	0.145726	0.0931255	0.00282886		0.000745774	0.0535268	0.031883	0.00592964	0.00335906
	IL6R	Interleukin 6 receptor, alpha	0.00104708	0.0281262	0.00887482	0.0203026	0.00292518		0.000625408	0.00722522	0.00013049	0.00569502	0.00115821
	IL10RB	interleukin 10 receptor, beta	0.000166635	0.0015206	0.00305176	0.00305176	0.00155794		4.35953e-05	0	0	0	0
	FUT8	fucosyltransferase 8	0.00561203	0.015563	0.0704305	0.0311872	0.00383868		0.00222206	0.00190221	0.0347265	0.010639	0.00111287
	KIFC3	kinesin family member C3	0.00532543	0.0624374	0.0815756	0.537985	0.0180552		0.0011906	0.0204327	0.00279823	0.0736001	0.00590858
	GYG	glycogenin	0.0967443	0.859077	0.727657	0.245932	1.83779		0.00616007	0.253086	0.159202	0.0455416	0.558627
	CKMT1	creatine kinase, mitochondrial 1, ubiquitous	0.000931636	0.081283	0.0304022	0.403038	0.0142063		0.000334957	0.0361779	0.00193582	0.385205	0.00145964
	NAV3	neuron navigator 3	0.0296703	0.377798	0.0546801	0.0164385	0.175441		0.00391499	0.0681397	0.0137872	0.00907882	0.0541477
	SLC2A1	solute carrier family 2 (facilitated glucose transporter), member 1	0.00566938	0.0182618	0.136745	0.0665889	0.0974564		0.00182899	0.00706538	0.00603008	0.0281596	0.0327955
	CTSC	cathepsin C	0.000992845	0.0147812	0.180921	0.373795	0.249442		0	0.00393702	0.0203521	0.0238009	0.131497
	MOSC1	mitochondrial amidoxime reducing component 1	0.00174071	0.266766	0.0492502	0.539603	0.0325541		0.000797747	0.141754	0.0156595	0.20877	0.0282281
	PTMA	prothymosin alpha	0.148415	0.217571	0.217055	0.168137	0.0546252		0.0231827	0.051756	0.0307481	0.0262633	0.034151
	OPRS1	sigma non-opioid intracellular receptor 1	4.25007e-06	0.194641	0.224109	0.15969	0.0332692		5.11211e-06	0.089202	0.101723	0.118971	0.0241915
	LAPTM4B	lysosomal-associated protein transmembrane 4B	1.24246e-05	0.0028491	0.0299002	0.201217	0.0003338		4.06596e-06	0.000945577	0.0225919	0.0554947	0.000106135
	PARP1	poly (ADP-ribose) polymerase family, member 1	0.00794744	0.00475819	0.383174	0.0421399	0.0458674		0.00101004	0.00175429	0.030018	0.00921967	0.0175376
	MCCC2	methylcrotonoyl-Coenzyme A carboxylase 2 (beta)	0.107689	0.223591	0.288826	0.476082	0.0209248		0.0450591	0.00328754	0.0465128	0.0163307	0.00174148
	ATP2B4	ATPase, Ca++ transporting, plasma membrane 4	0.000204491	0.00660484	0.00533343	0.00898918	0.0230502		0.000277107	0.00261516	0.000182949	0.00572577	0.0191935
	SCN1B	sodium channel, voltage-gated, type I, beta	0.099781	0.0294736	0.0577981	0.152298	0.0553392		0.0265769	0.00630736	0.00874821	0.0589233	0.0238952
	DHRS13	dehydrogenase/reductase (SDR family) member 13	0.0289865	0.0563634	0.116961	0.445257	0.161056		0.0189135	0.0189671	0.0520576	0.0695498	0.0220336
	SLC22A15	solute carrier family 22 (organic anion/cation transporter), member 15	0.00399656	0.0144186	0.0644306	0.13433	0.00903314		0.00121482	0.000353313	0.000631577	0	0.00154204
	UCP2	uncoupling protein 2 (mitochondrial, proton carrier)	0.00264345	0.214026	0.131072	0.312359	0.347814		0.000387296	0.0630527	0.0147445	0.0772759	0.204936
	KCNQ2	potassium voltage-gated channel, subfamily Q, member 2	0.000142136	0.0170842	0.0968784	0.236487	0.00445332		6.26781e-06	0.00487263	0.00948141	0.14315	0.00198211
	LY6E	lymphocyte antigen 6 complex, locus E	0.00114817	0.00467003	0.150708	0.0652469	0.00261121		0.000375741	0.00327646	0.0436918	0.0234586	3.83935e-05
	Positive genes (SB x)
	RANBP2	RAN binding protein 2	0.00263827	0.0067464	0.00193383	0.00104917	0.000128894		0.000752467	0.00245647	0.000869251	0.000434298	7.64675e-05
	PDGFA	platelet derived growth factor, alpha	0.00469245	0.0240772	0.0346568	0.0888597	0.00819777		0.000206925	0.0068671	0.00118881	0.00912996	0.00353976
	EGFR	epidermal growth factor receptor	0.113602	0.347012	0.180864	0.0408238	0.0237168		0.0408438	0.0891425	0.0549765	0.00279905	0.00852704
	TRB2	tribbles homolog 2 (Drosophila)	0.0499862	0.075064	0.151949	0.307932	0.176054		0.00513587	0.00917481	0.0133881	0.0555388	0.0359876
	PLXNB1	plexin B1	0.00665586	0.00531324	0.309097	0.0381775	0.0274192		0.000781135	0.0015154	0.0437869	0.000187118	0.00599897
	FHOD3	formin homology 2 domain containing 3	0.00466343	0.0063146	0.00599391	0.00718132	0.00602499		0.00227925	0.00461436	0.00416084	0.00584009	0.00420479
	EFEMP1	epidermal growth factor-containing fibulin-like extracellular matrix protein 1	0.0860051	0.343331	0.144102	0.179739	0.456683		0.0184051	0.0352758	0.0190143	0.0470237	0.0558188
	PPP2R1B	protein phosphatase 2 (formerly 2A), regulatory subunit A (PR 65), beta isoform	0.00305176	0.00305176	0.0037599	0.122591	0.00305176		0	0	0.00100146	0.169054	0
	SKP2	S-phase kinase-associated protein 2 (p45)	0.00153256	0.0569956	0.07168	0.140596	0.0525494		0.000202222	0.0108289	0.0497586	0.0518362	0.0109938
	SOX9	SRY-box containing gene 9	0.000904154	0.00305176	0.00305176	0.00305176	0.000333242		0	0	0	0	0
	CREB3L1	cAMP responsive element binding protein 3-like 1	0.00409222	0.0224363	0.00827643	0.0150075	0.015556		0.001396	0.00208636	0.00457098	0.00413899	0.00594791
	AKR1B10	aldo-keto reductase family 1, member B10 (aldose reductase)	0.00759217	0.0834367	0.0433543	0.0608869	0.0665307		0.00176985	0.0230114	0.00424305	0.0276364	0.00877872
	PAM	peptidylglycine alpha-amidating monooxygenase	0.0243592	0.0831163	0.0643507	0.118173	0.0226152		0.0164526	0.0205626	0.0219522	0.0309168	0.00254402
	CLN3	ceroid lipofuscinosis, neuronal 3, juvenile (Batten, Spielmeyer-Vogt disease)	0.00714226	0.00718132	0.00584781	0.00493557	0.0068026		0.00578484	0.00584009	0.00130739	0.00266411	0.00530449
	PFKFB4	6-phosphofructo-2-kinase/fructose-2,6-biphosphatase 4	0.00305176	0.00423841	0.00605871	0.0048656	0.00500721		0	0.00167818	0.0040692	0.00408253	0.00276543
	MLLT11	myeloid/lymphoid or mixed-lineage leukemia (trithorax homolog, Drosophila); translocated to, 11	0.00305176	0.00305176	0.011028	0.00538866	0.094995		0	0	0.0010793	0.00330488	0.00186227
	VASH2	vasohibin 2	0.00255276	0.0711946	0.0279803	0.144102	0.0339058		0.000631541	0.0162569	0.00191845	0.0451473	0.00660503
	Negative genes
	JMJD1A	lysine (K)-specific demethylase 3A	0.369696	0.0162255	0.14912	0.138888	0.0832831		0.0144922	0.000636046	0.0522443	0.026388	0.00244882
	JUN	Jun oncogene	0.00531393	0.00903311	0.0217591	0.0149292	0.0107563		0.000104174	0.00460868	0.0157435	0.000512106	0.00945746
	ADFP	perilipin 2	0.00594658	0.233634	0.0743103	0.0851226	0.00897799		0.00147115	0.0228655	0.00944407	0.0153527	0.00438799
	SEMG1	seminal vesicle secretory protein 5	0.00255931	0.0220139	0.00176259	0.0130605	0.0139931		0.000990183	0.00523669	0.000527521	0.00108697	0.0041224
	House keeping genes
	RN18S	18S ribosomal RNA	8.48166e-05	8.18836e-05	4.732e-05	7.79095e-05	1.00508e-05		1.07793e-05	1.20396e-06	1.32736e-05	1.96444e-05	1.03268e-06
	ACTA1	actin, alpha 1, skeletal muscle	0.0311778	0.00695094	0.00305176	0.00305176	0.0174227		0.00274704	0.00551428	0	0	0.00389517
	ACTB	actin, beta	0.399462	0.0913355	0.101711	0.100824	0.0297831		0.0565881	0.00893892	0.0789641	0.0527252	0.00407454
	GAPDH	glyceraldehyde-3-phosphate dehydrogenase	0.213479	0.128276	0.10643	0.0475726	0.0350085		0.0323118	0.0125542	0.0323511	0.0151261	0.0058071

## Sheet: HDAC1
ChIP : HDAC1
			% Input Average						STDEV
	Gene		D0	D1	D2	D3	D4		D0	D1	D2	D3	D4
	TNFRSF21	tumor necrosis factor receptor superfamily, member 21	2.05631	0.351442	0.00842727	0.441598	0.377355		0.360957	0.029249	0.000289075	0.0324368	0.00739764
	RNF122	ring finger protein 122	0.00299144	0.000543319	0.000580013	0.00104786	0.000985973		0.000525107	0.000111061	0.000115777	9.23259e-05	0.000647139
	PDCD4	programmed cell death 4	1.29761	0.020107	0.0139203	0.00936341	0.0276163		0.351753	0.00235977	0.00506861	0.00481707	0.00243324
	BIN1	bridging integrator 1	0.11304	0.0420747	0.0421383	0.0362429	0.0293412		0.00609151	0.0187269	0.0104248	0.00425348	0.000718977
	MAP2K5	mitogen-activated protein kinase kinase 5	2.20169	0.447562	0.168056	0.00305176	0.438017		0.841829	0.283329	0.233351	0	0.135188
	FGF6	fibroblast growth factor 6	0.061627	0.114739	0.0314879	0.0941196	0.64944		0.00783216	0.0485216	0.0117529	0.0128762	0.245364
	STAM	signal transducing adaptor molecule (SH3 domain and ITAM motif) 1	1.04909	0.0971247	0.228278	0.00617094	0.117081		0.643412	0.0727024	0.00111885	0.000784263	0.0699314
	CCNG2	cyclin G2	0.175411	0.00243086	0.00426839	0.000257932	0.000382794		0.0500293	0.000438431	0.0031191	8.84768e-06	0
	DLG3	discs, large homolog 3 (Drosophila)	0.781719	0.140474	0.19904	0.33106	0.259515		0.038299	0.0280401	0.0281962	0.0436833	0.00254388
	TMEFF1	transmembrane protein with EGF-like and two follistatin-like domains 1	0.861434	0.0252871	0.13576	0.017363	0.0219377		0.665824	0.00885935	0.125292	0.00973325	0.000967395
	TEAD2	TEA domain family member 2	0.0203272	0.00450238	0.00344844	0.00985838	0.0102639		0.000896377	0.000242625	0.0010804	0.0021097	0.00239268
	DKK1	dickkopf homolog 1 (Xenopus laevis)	0.0717487	0.00731532	0.00552002	0.016276	0.0278845		0.0319343	0.00515935	0.00252976	0.000159544	0.0188337
	BIRC5	baculoviral IAP repeat-containing 5	0.0924261	0.267405	0.073528	0.079793	0.242246		0.0157779	0.091221	0.0375139	0.0257419	0.084871
	TMEM14A	transmembrane protein 14A	0.146069	0.0586902	0.00176595	0.0061764	0.0200713		0.0071564	0.00717351	0.00113174	0.00462332	0.0110017
	DLG7	discs, large (Drosophila) homolog-associated protein 5	0.00516507	0.00305176	0.00372802	0.328475	0.0422307		0.00726257	0	0.0034195	0	0.0501458
	ARRB2	arrestin, beta 2	0.166506	0.281949	0.023507	0.181194	0.107175		0.0884781	0.175158	0.0187273	0.0885586	0.0115342
	CCNB1	cyclin B1	0.00305176	0.00305176	0.00305176	0.00305176	0.00305176		0	0	0	0	0
	GLUL	glutamate-ammonia ligase (glutamine synthetase)	0.312916	0.849578	0.0208085	0.559457	0.886115		0.0519056	0.177739	0.00719445	0.19085	0.189629
	CDKN3	cyclin-dependent kinase inhibitor 3	0.00305176	0.00383868	0.00587174	0.00305176	0.00305176		0	0.00111287	0.00398805	0	0
	PEG10	paternally expressed 10	0.00781145	0.00257858	0.000830138	0.00628307	0.0166355		0.00657903	0.000915259	0.000113569	0.00113322	0.00403645
	CALD1	caldesmon 1	0.639738	0.185494	0.00690594	0.0114338	0.184808		0.0438632	0.0316654	0.00248293	0.00195184	0.0822553
	RP2	retinitis pigmentosa 2 homolog	0.0401425	0.0174111	0.0932448	1.76563	1.03826		0.0127637	0.00990368	0.0141134	0.982464	0.0305285
	ADAM10	a disintegrin and metallopeptidase domain 10	0.0019514	0.000212288	0.00305176	0.00010692	0.00459886		0.000454902	7.3398e-05	0	5.04025e-05	0.00218794
	DOCK4	dedicator of cytokinesis 4	0.0243984	0.00983888	0.00490035	0.00781986	0.00708453		0.0104265	0.00153685	0.00167168	0.000650813	0.00343195
	GPC2	glypican 2 (cerebroglycan)	0.00681931	0.00179435	0.00211432	0.0119696	0.0060235		0.000800317	0.000349548	8.2882e-05	0.00553798	0.00126017
	PCDHB9	protocadherin beta 9	0.0160636	0.00687635	0.00305176	0.00305176	0.00305176		0.00672133	0.0045922	0	0	0
	TUBB3	tubulin, beta 3 class III	0.552203	0.0733856	1.27102	0.0133122	4.70252		0.0889274	0.0107518	0.951415	0.000130492	0.528994
	NEDD9	neural precursor cell expressed, developmentally down-regulated gene 9	0.0180424	2.40078e-05	0.000117842	0.00166071	0.00116206		0.00795063	1.17669e-07	4.7191e-05	0.00182022	0.00039105
	NRP1	neuropilin 1	0.000405547	0.00762611	0.00161041	0.0364655	0.0202548		0.00022734	0.00100626	0.000235942	0.0261191	0.000793996
	LAMB1	laminin B1	0.0167488	0.00718997	0.0119553	0.0331502	0.0403472		0.0096642	0.00414867	0.0101818	0.00437417	0.015427
	NPNT	nephronectin	0.00321456	0.0660435	0.00221977	0.00644923	0.000271146		0.00210986	0.0157105	0.000818405	0.00480475	2.25663e-05
	LAMP1	lysosomal-associated membrane protein 1	0.0777	0.00286583	0.0584738	0.236656	0.590315		0.0239811	0.00164188	0.00085976	0.118718	0.0260313
	METRN	meteorin, glial cell differentiation regulator	0.00505221	8.94838e-06	1.99792e-05	0.00305176	0.00259537		0.0007157	7.39361e-06	0	0	0.000813135
	NEIL3	nei like 3 (E. coli)	0.00474483	0.00892491	0.000178667	0.0027805	0.110062		0.00192148	0.0119621	7.87872e-06	0.000122612	0.0648498
	POLD1	polymerase (DNA directed), delta 1, catalytic subunit	0.414822	0.00462604	0.291147	0.00967777	0.210913		0.0887722	9.06885e-05	0.0609105	9.48656e-05	0.0103333
	DICER1	dicer 1, ribonuclease type III	0.00116529	0.00063073	0.00204983	0.0918492	0.00166948		0.00118958	0.000369075	0.000100428	0.0627292	0.000638334
	SMG5	Smg-5 homolog, nonsense mediated mRNA decay factor (C. elegans)	0.00305176	0.0113452	0.00305176	0.00305176	3.52713e-05		0	0.00626583	0	0	0
	HNRPL	heterogeneous nuclear ribonucleoprotein L	0.274152	1.26925	0.0108142	0.00674992	0.00454027		0.0295042	0.332064	0.000264992	0.00137977	0.000862628
	PTBP1	polypyrimidine tract binding protein 1	0.00305176	0.00305176	0.00305176	0.00305176	0.00305176		0	0	0	0	0
	LSM2	LSM2 homolog, U6 small nuclear RNA associated (S. cerevisiae)	0.00281464	2.46929	0.0439885	0.314233	1.15277		0.000426019	1.22813	0.00708396	0.083697	0.0677616
	SNK	polo-like kinase 2	0.00305176	0.00305176	0.00305176	0.00305176	0.00305176		0	0	0	0	0
	DUSP5	dual specificity phosphatase 5	0.0328332	0.0664674	0.00155809	0.0121349	0.00568785		0.024808	0.0566075	3.05447e-05	0.00946244	0.00194032
	NBEA	neurobeachin	0.00533548	0.0365981	0.00859174	0.000515713	0.00305176		0.00322967	0.00835698	0.00130043	0	0
	RBP1	retinol binding protein 1, cellular	0.0702013	0.00151938	2.67467e-05	0.0214507	0.000156559		0.035517	0.000913621	8.87687e-06	0.00324673	3.06917e-06
	STK38L	serine/threonine kinase 38 like	0.00122335	0.0902788	0.127798	0.00305176	0.0112236		0.000214743	0.048352	0.082398	0	0.00115317
	PIK3R3	phosphatidylinositol 3 kinase, regulatory subunit, polypeptide 3 (p55)	0.222183	0.0502304	0.0449062	0.0518345	0.166098		0.0464826	0.00638377	0.0115358	0.00909885	0.00976349
	HUNK	hormonally upregulated Neu-associated kinase	0.000313088	0.000184915	0.000315266	0.00305176	0.00568657		0	7.40507e-05	0	0	0.00299777
	CHFR	checkpoint with forkhead and ring finger domains	0.147417	0.0428282	0.0169733	0.043605	0.0352404		0.0448098	0.00544303	0.000665358	0.00596547	0.00703437
	SPINK6	serine peptidase inhibitor, Kazal type 6	0.00758723	0.0202818	0.0274318	0.00305176	0.00589065		0.00641413	0.00375578	0.0052119	0	0.00298026
	CANX	calnexin	0.730847	1.40914	0.21183	0.10734	0.0384436		0.369758	0.294805	0.0924078	0.0741133	0.0176183
	TMED2	transmembrane emp24 domain trafficking protein 2	0.0889399	0.111931	0.0188252	0.153446	0.193521		0.0232687	0.0503125	0.00536918	0.0112711	0.0414137
	GCSH	glycine cleavage system protein H (aminomethyl carrier)	0.0276831	5.59362e-05	3.40694e-05	0.00495593	0.00148241		0.0197275	3.43058e-05	2.23613e-05	0.00098926	0.000692349
	ANAPC5	anaphase-promoting complex subunit 5	0.142651	0.00121311	0.00852593	0.237994	0.00488085		0.0305275	0.000518419	0.000667925	0.0046656	0.00191048
	HBP1	high mobility group box transcription factor 1	0.138755	0.38325	0.0812699	0.00712605	0.00580764		0.0678164	0.0318963	0.000398326	0.000697421	0.000879033
	E2F3	E2F transcription factor 3	0.00305176	0.00305176	0.000384123	0.00305176	4.26781e-05		0	0	0	0	0
	PRDM2	PR domain containing 2, with ZNF domain	0.00234132	0.0151718	0.00208942	0.00195716	0.00103399		0.00211394	0.00668566	0.00020449	0.00059491	0.000558123
	NCOA4	nuclear receptor coactivator 4	1.62547	0.263209	0.0421589	0.208362	0.0182098		0.440628	0.00902868	0.00392036	0.0315373	0.00536466
	EGR3	early growth response 3	0.00190237	0.000375776	0.000158764	1.07454e-05	0.00112396		0.000778938	9.47493e-05	4.66821e-06	2.63304e-07	0.000315279
	MYB	myeloblastosis oncogene	1.75068	0.00346972	0.304801	0.00738076	0.00706494		0.399757	0.00360591	0.113768	0.00612214	0.00567549
	MEF2C	myocyte enhancer factor 2C	0.144657	0.00293657	0.000591683	0.00243465	0.049997		0.0904379	0.00264285	0.000132282	0.00104044	0.0414711
	BAZ2B	bromodomain adjacent to zinc finger domain, 2B	0.509588	0.0278227	0.00305176	0.00127867	0.00305176		0.324589	0.00897585	0	0	0
	FOXQ1	forkhead box Q1	0.24558	0.101891	0.0783405	0.0389781	0.0493067		0.0300164	0.00598934	0.0263627	0.011117	0.0310201
	MYEF2	myelin basic protein expression factor 2, repressor	0.0945564	0.00302297	0.00300304	0.033719	0.0414326		0.00925415	0.0016821	0.000410837	0.00428534	0.0124003
	POU2AF1	POU domain, class 2, associating factor 1	0.0442295	0.300083	0.0970696	0.0849544	0.0319866		0.0251583	0.0337568	0.0128083	0.0583391	0.0122303
	NR2F6	nuclear receptor subfamily 2, group F, member 6	0.00492362	0.000855624	1.837e-05	0.000166068	0.00336761		7.23936e-05	0.00010458	2.86942e-06	5.12547e-05	0.00125697
	IL6R	Interleukin 6 receptor, alpha	0.0147189	0.00238607	0.00106428	0.00256613	0.0138374		0.004198	0.000395793	0.000529332	0.000731891	0.00459246
	IL10RB	interleukin 10 receptor, beta	0.000261301	0.0028665	0.0159784	0.00379108	0.024552		0.000177474	0.00190339	0.00603678	0.00104556	0.00228309
	FUT8	fucosyltransferase 8	0.478162	0.0273498	0.00217549	0.0983377	0.147506		0.193638	0.00532789	0.000149161	0.0476376	0.0173113
	KIFC3	kinesin family member C3	0.0220097	0.0639824	0.0426985	0.154954	0.0198057		0.000754982	0.0301616	0.031048	0.0412723	0.0158447
	GYG	glycogenin	2.37972	0.738251	0.0459062	0.307541	0.976496		0.844675	0.354432	0.027788	0.274071	0.176121
	CKMT1	creatine kinase, mitochondrial 1, ubiquitous	0.0203639	0.0356194	0.00259301	0.020565	0.00927983		0.00513462	0.0101591	0.000304316	0.00380821	0.00320847
	NAV3	neuron navigator 3	0.0123471	0.120543	0.0872512	0.00469027	0.0307569		0.000786188	0.110568	0.0538581	0.0021495	0.0110582
	SLC2A1	solute carrier family 2 (facilitated glucose transporter), member 1	0.0572554	0.0136883	0.0676729	0.0476018	0.124617		0.0187369	0.00279806	0.00331552	0.0222321	0.0504651
	CTSC	cathepsin C	0.0416703	0.00145866	0.0034707	0.00305176	0.00305176		0.00549839	0	0.000592479	0	0
	MOSC1	mitochondrial amidoxime reducing component 1	0.0148866	0.314611	0.052269	0.352523	0.0420554		0.004664	0.046094	0.0599459	0.125127	0.00473088
	PTMA	prothymosin alpha	0.220005	0.0192142	0.386698	0.0440052	0.00161615		0.148595	0.00664323	0.0132646	0.0207443	0.000851978
	OPRS1	sigma non-opioid intracellular receptor 1	0.00151006	0.0583695	0.01397	0.00358515	0.0380076		0.000711848	0.00485784	0.0082878	0.00184441	0.0205157
	LAPTM4B	lysosomal-associated protein transmembrane 4B	0.0015351	0.00105918	0.00326655	0.0698545	0.000468186		0.00119179	0.000593747	0.000303757	0.0512963	0.000358642
	PARP1	poly (ADP-ribose) polymerase family, member 1	0.0180675	0.000886193	0.0223724	0.00136378	0.0001927		0.00632998	0.00023604	0.0252324	0.000376124	0.000102397
	MCCC2	methylcrotonoyl-Coenzyme A carboxylase 2 (beta)	0.405079	0.616116	0.0321188	0.00102238	0.800761		0.100214	0.1959	0.00764044	0.000581546	0.136697
	ATP2B4	ATPase, Ca++ transporting, plasma membrane 4	0.00967121	0.00654155	0.000721528	0.00860846	0.0194469		0.00220837	0.00108509	0.000537547	0.00333057	0.00350745
	SCN1B	sodium channel, voltage-gated, type I, beta	1.17489	0.107453	0.72895	1.16543	0.167108		0.517735	0.0566455	0.00714547	0.343338	0.0277193
	DHRS13	dehydrogenase/reductase (SDR family) member 13	0.25628	0.0507107	0.0164458	0.197538	0.585636		0.0909658	0.00570453	8.06054e-05	0.113981	0.303772
	SLC22A15	solute carrier family 22 (organic anion/cation transporter), member 15	0.0157632	0.00721252	0.00460985	0.0146388	0.00993962		0.00947856	0.00239374	6.77801e-05	0.00546397	0.00320661
	UCP2	uncoupling protein 2 (mitochondrial, proton carrier)	0.0460355	0.327794	0.0183637	0.134638	0.83561		0.00045126	0.164438	0.0124725	0.0339481	0.281195
	KCNQ2	potassium voltage-gated channel, subfamily Q, member 2	0.00591013	0.652317	0.0268165	0.151389	0.399317		0.00190666	0.346629	0.00327769	0.0331219	0.195166
	LY6E	lymphocyte antigen 6 complex, locus E	0.302171	0.00560489	0.0937159	0.0131871	0.00692418		0.0339916	0.00188612	0.0478138	0.00910501	0.00462415
	Positive genes (SB x)
	RANBP2	RAN binding protein 2	0.00286721	0.0061459	0.000250668	5.97815e-05	0.000405915		1.4053e-05	0.000721286	0.000196318	4.93945e-05	0.000168026
	PDGFA	platelet derived growth factor, alpha	0.0236756	0.0186741	0.0171441	0.0822607	0.0103021		0.00829476	0.00896539	0	0.0321989	0.00210588
	EGFR	epidermal growth factor receptor	0.548371	0.311038	0.0036028	0.448132	0.0124966		0.302859	0.0410415	0.00131184	0.0851427	0.00128397
	TRB2	tribbles homolog 2 (Drosophila)	0.000195437	0.00027942	5.34614e-05	0.0195224	0.000260549		3.83134e-06	1.36897e-05	0	0.00482975	3.05781e-05
	PLXNB1	plexin B1	1.38231	0.00755335	0.0028387	0.0494523	0.0454399		1.06366	0.00139873	0.00122574	0.023742	0.00267103
	FHOD3	formin homology 2 domain containing 3	0.0066583	0.00305176	0.00449419	0.00305176	0.00305176		0.00510043	0	0.0020399	0	0
	EFEMP1	epidermal growth factor-containing fibulin-like extracellular matrix protein 1	0.00479578	0.0167529	0.196903	0.0353554	0.0863212		0.00209209	0.00114865	0.0135005	0.018339	0.0254305
	PPP2R1B	protein phosphatase 2 (formerly 2A), regulatory subunit A (PR 65), beta isoform	0.00305176	0.00305176	0.00305176	0.00305176	0.00305176		0	0	0	0	0
	SKP2	S-phase kinase-associated protein 2 (p45)	0.190722	0.0021015	0.00187299	0.0111403	0.00374667		0.0668197	0.000287501	0.000445549	0.00718276	0.0010862
	SOX9	SRY-box containing gene 9	0.00130155	0.00305176	0.00305176	0.00305176	0.000333242		0.000562003	0	0	0	0
	CREB3L1	cAMP responsive element binding protein 3-like 1	0.0189969	0.0229945	0.0052596	0.00896059	0.0770484		0.00568555	0.0124119	0.000154651	0.00251351	0.0230597
	AKR1B10	aldo-keto reductase family 1, member B10 (aldose reductase)	0.0625791	0.0765207	0.0201711	0.0334827	0.0289553		0.017259	0.0145385	0.00226908	0.0014765	0.0112026
	PAM	peptidylglycine alpha-amidating monooxygenase	0.263451	0.0175815	0.000896348	0.00695292	0.0132383		0.128762	0.0101447	0.000731874	0.00583391	0.00358859
	CLN3	ceroid lipofuscinosis, neuronal 3, juvenile (Batten, Spielmeyer-Vogt disease)	0.0949098	0.00305176	0.0950311	0.00305176	0.0612678		0.0570703	0	0.0332942	0	0.0194807
	PFKFB4	6-phosphofructo-2-kinase/fructose-2,6-biphosphatase 4	0.0973346	0.00544258	0.00687626	0.00197882	0.0113375		0.0433223	0.00338114	0.00540866	0	0.0065881
	MLLT11	myeloid/lymphoid or mixed-lineage leukemia (trithorax homolog, Drosophila); translocated to, 11	0.0181468	0.00305176	0.0043536	0.00528303	0.00307306		0.00910337	0	0.00184108	0.0031555	3.01234e-05
	VASH2	vasohibin 2	0.203706	0.014973	0.185318	0.266011	0.104542		0.0484577	0.00994222	0.0961253	0.0117304	0.0488258
	Negative genes
	JMJD1A	lysine (K)-specific demethylase 3A	3.54147	0.0530885	0.260416	0.564446	6.74291		1.92642	0.0185996	0.119346	0.150342	1.34596
	JUN	Jun oncogene	0.0211634	0.0223474	0.00142369	0.396986	0.00441391		0.0146911	0.0114968	0.000236157	0.22254	0.00140344
	ADFP	perilipin 2	0.0444789	0.326647	0.0227015	4.8685	0.0670012		0.0054365	0.0239933	0.000333789	2.88827	0.0487195
	SEMG1	seminal vesicle secretory protein 5	0.0024889	0.00910443	0.0204338	0.00211411	0.0387551		0.000121939	0.00772536	0.00697066	0.0002584	0.0207567
	House keeping genes
	RN18S	18S ribosomal RNA	0.067947	0.0364941	0.0289326	0.114836	0.0167548		0.00465874	0.0104086	0.00339555	0.0580988	0.0124231
	ACTA1	actin, alpha 1, skeletal muscle	0.00538866	0.0121527	0.00305176	0.0127089	0.00281794		0.00330488	0.0128707	0	0.0011818	0
	ACTB	actin, beta	0.357688	0.178341	0.232799	0.045355	0.0159754		0.188561	0.0278571	0.0586988	0.0146319	0.00303524
	GAPDH	glyceraldehyde-3-phosphate dehydrogenase	0.142059	0.0901234	0.0768874	0.205977	0.0223516		0.0062644	0.00969907	0.000753683	0.0141226	0.0145843
