# Supplementary material for: KAT5-mediated SOX4 acetylation orchestrates chromatin remodeling during myoblast differentiation
Source: Cell Death Dis. 2015 Aug 20;6(8):e1857–. doi: 10.1038/cddis.2015.190 (PMC4558493; doi:10.1038/cddis.2015.190)
Supplement: Supplementary Table 2 [file cddis2015190x4.xlsx]

## Sheet: Sheet1
gene name	Full name	Gene ID	REF	gene direction	Functions		gene name	Full name	Gene ID	REF	gene direction	Functions
Positive genes							Positive genes (SB O)
MAP2K5	mitogen-activated protein kinase kinase 5	23938	Cancer res 2006;66:4011-19	R	CS		TNFRSF21	tumor necrosis factor receptor superfamily, member 21	94185	Cancer res 2006;66:4011-19	F	CD
IL6R	Interleukin 6 receptor, alpha	16194	Cancer res 2006;66:4011-19	R	HM		RNF122	ring finger protein 122	68867	Cancer res 2012;72:176-186	F	CD
RP2	retinitis pigmentosa 2 homolog	19889	Cancer res 2006;66:4011-19	F	CM		PDCD4	programmed cell death 4	18569	Oncogene 2006;25:5626-5639	F	CD
HBP1	high mobility group box transcription factor 1	73389	Cancer res 2006;66:4011-19	R	GE		BIN1	bridging integrator 1	30948	Oncogene 2006;25:5626-5639	F	CD
ATP2B4	ATPase, Ca++ transporting, plasma membrane 4	381290	Cancer res 2006;66:4011-19	R	RE		MAP2K5	mitogen-activated protein kinase kinase 5	23938	Cancer res 2006;66:4011-19	R	CS
E2F3	E2F transcription factor 3	13557	Cancer res 2006;66:4011-19	R	GE		FGF6	fibroblast growth factor 6	14177	Cancer res 2006;66:4011-19	F	CS
IL10RB	interleukin 10 receptor, beta	16155	Cancer res 2006;66:4011-19	F	HM		STAM	signal transducing adaptor molecule (SH3 domain and ITAM motif) 1	20844	Cancer res 2006;66:4011-19	F	CS
SCN1B	sodium channel, voltage-gated, type I, beta	20266	Cancer res 2006;66:4011-19	R	RE		CCNG2	cyclin G2	12452	Cancer res 2012;72:176-186	F	CS
PRDM2	PR domain containing 2, with ZNF domain	110593	Cancer res 2006;66:4011-19	R	GE		DLG3	discs, large homolog 3 (Drosophila)	53310	Cancer res 2012;72:176-186	F	CS
ADAM10	a disintegrin and metallopeptidase domain 10	11487	Cancer res 2006;66:4011-19	F	CM		TMEFF1	transmembrane protein with EGF-like and two follistatin-like domains 1	230157	Cancer res 2012;72:176-186	F	CS
TNFRSF21	tumor necrosis factor receptor superfamily, member 21	94185	Cancer res 2006;66:4011-19	F	CD		TEAD2	TEA domain family member 2	21677	Cancer res 2012;72:176-186	F	CS
NCOA4	nuclear receptor coactivator 4	27057	Cancer res 2006;66:4011-19	F	GE		DKK1	dickkopf homolog 1 (Xenopus laevis)	13380	Cancer res 2006;66:3434-3442	R	CS
FUT8	fucosyltransferase 8	53618	Cancer res 2006;66:4011-19	F	HM		BIRC5	baculoviral IAP repeat-containing 5	11799	Oncogene 2006;25:5626-5639	F	CS
FGF6	fibroblast growth factor 6	14177	Cancer res 2006;66:4011-19	F	CS		TMEM14A	transmembrane protein 14A	75712	Oncogene 2006;25:5626-5639	F	CS
SNK	polo-like kinase 2	20620	Cancer res 2006;66:4011-19	F	PPG		DLG7	discs, large (Drosophila) homolog-associated protein 5	218977	Oncogene 2006;25:5626-5639	R	CS
DICER1	dicer 1, ribonuclease type III	192119	Cancer res 2006;66:4011-19	R	RPG		ARRB2	arrestin, beta 2	216869	Oncogene 2006;25:5626-5639	F	CS
DUSP5	dual specificity phosphatase 5	240672	Cancer res 2006;66:4011-19	F	PPG		CCNB1	cyclin B1	268697	Oncogene 2006;25:5626-5639	R	CS
STAM	signal transducing adaptor molecule (SH3 domain and ITAM motif) 1	20844	Cancer res 2006;66:4011-19	F	CS		GLUL	glutamate-ammonia ligase (glutamine synthetase)	14645	Oncogene 2006;25:5626-5639	F	CS
KIFC3	kinesin family member C3	16582	Cancer res 2006;66:4011-19	R	HM		CDKN3	cyclin-dependent kinase inhibitor 3	72391	Oncogene 2006;25:5626-5639	F	CS
CCNG2	cyclin G2	12452	Cancer res 2012;72:176-186	F	CS		PEG10	paternally expressed 10	170676	Oncogene 2006;25:5626-5639	F	CS
DLG3	discs, large homolog 3 (Drosophila)	53310	Cancer res 2012;72:176-186	F	CS		RP2	retinitis pigmentosa 2 homolog	19889	Cancer res 2006;66:4011-19	F	CM
DOCK4	dedicator of cytokinesis 4	238130	Cancer res 2012;72:176-186	F	CM		ADAM10	a disintegrin and metallopeptidase domain 10	11487	Cancer res 2006;66:4011-19	F	CM
EGR3	early growth response 3	13655	Cancer res 2012;72:176-186	F	GE		DOCK4	dedicator of cytokinesis 4	238130	Cancer res 2012;72:176-186	F	CM
GPC2	glypican 2 (cerebroglycan)	71951	Cancer res 2012;72:176-186	R	CM		GPC2	glypican 2 (cerebroglycan)	71951	Cancer res 2012;72:176-186	R	CM
MYB	myeloblastosis oncogene	17863	Cancer res 2012;72:176-186	R	GE		PCDHB9	protocadherin beta 9	93880	Cancer res 2012;72:176-186	F	CM
NBEA	neurobeachin	26422	Cancer res 2012;72:176-186	R	PPG		TUBB3	tubulin, beta 3 class III	22152	Cancer res 2012;72:176-186	F	CM
PCDHB9	protocadherin beta 9	93880	Cancer res 2012;72:176-186	F	CM		NEDD9	neural precursor cell expressed, developmentally down-regulated gene 9	18003	Cancer res 2006;66:3434-3442	R	CM
RBP1	retinol binding protein 1, cellular	19659	Cancer res 2012;72:176-186	F	PPG		NRP1	neuropilin 1	18186	Cancer res 2006;66:3434-3442	F	CM
RNF122	ring finger protein 122	68867	Cancer res 2012;72:176-186	F	CD		LAMB1	laminin B1	16777	Cancer res 2006;66:3434-3442	F	CM
TMEFF1	transmembrane protein with EGF-like and two follistatin-like domains 1	230157	Cancer res 2012;72:176-186	F	CS		NPNT	nephronectin	114249	Cancer res 2006;66:3434-3442	R	CM
TEAD2	TEA domain family member 2	21677	Cancer res 2012;72:176-186	F	CS		LAMP1	lysosomal-associated membrane protein 1	16783	Oncogene 2006;25:5626-5639	F	CM
TUBB3	tubulin, beta 3 class III	22152	Cancer res 2012;72:176-186	F	CM		METRN	meteorin, glial cell differentiation regulator	70083	Oncogene 2006;25:5626-5639	R	CM
MEF2C	myocyte enhancer factor 2C	17260	Cancer res 2006;66:3434-3442	F	GE		NEIL3	nei like 3 (E. coli)	234258	Cancer res 2006;66:3434-3442	R	DPG
BAZ2B	bromodomain adjacent to zinc finger domain, 2B	407823	Cancer res 2006;66:3434-3442	R	GE		POLD1	polymerase (DNA directed), delta 1, catalytic subunit	18971	Oncogene 2006;25:5626-5639	R	DPG
STK38L	serine/threonine kinase 38 like	232533	Cancer res 2006;66:3434-3442	F	PPG		DICER1	dicer 1, ribonuclease type III	192119	Cancer res 2006;66:4011-19	R	RPG
NEDD9	neural precursor cell expressed, developmentally down-regulated gene 9	18003	Cancer res 2006;66:3434-3442	R	CM		SMG5	Smg-5 homolog, nonsense mediated mRNA decay factor (C. elegans)	229512	Cancer res 2006;66:3434-3442	F	RPG
PIK3R3	phosphatidylinositol 3 kinase, regulatory subunit, polypeptide 3 (p55)	18710	Cancer res 2006;66:3434-3442	F	PPG		HNRPL	heterogeneous nuclear ribonucleoprotein L	15388	Oncogene 2006;25:5626-5639	F	RPG
GYG	glycogenin	27357	Cancer res 2006;66:3434-3442	R	HM		PTBP1	polypyrimidine tract binding protein 1	19205	Oncogene 2006;25:5626-5639	F	RPG
DHRS13	dehydrogenase/reductase (SDR family) member 13	70451	Cancer res 2006;66:3434-3442	F	RE		LSM2	LSM2 homolog, U6 small nuclear RNA associated (S. cerevisiae)	27756	Oncogene 2006;25:5626-5639	F	RPG
HUNK	hormonally upregulated Neu-associated kinase	26559	Cancer res 2006;66:3434-3442	F	PPG		SNK	polo-like kinase 2	20620	Cancer res 2006;66:4011-19	F	PPG
CKMT1	creatine kinase, mitochondrial 1, ubiquitous	12716	Cancer res 2006;66:3434-3442	F	HM		DUSP5	dual specificity phosphatase 5	240672	Cancer res 2006;66:4011-19	F	PPG
FOXQ1	forkhead box Q1	15220	Cancer res 2006;66:3434-3442	F	GE		NBEA	neurobeachin	26422	Cancer res 2012;72:176-186	R	PPG
MYEF2	myelin basic protein expression factor 2, repressor	17876	Cancer res 2006;66:3434-3442	R	GE		RBP1	retinol binding protein 1, cellular	19659	Cancer res 2012;72:176-186	F	PPG
NAV3	neuron navigator 3	260315	Cancer res 2006;66:3434-3442	R	HM		STK38L	serine/threonine kinase 38 like	232533	Cancer res 2006;66:3434-3442	F	PPG
NRP1	neuropilin 1	18186	Cancer res 2006;66:3434-3442	F	CM		PIK3R3	phosphatidylinositol 3 kinase, regulatory subunit, polypeptide 3 (p55)	18710	Cancer res 2006;66:3434-3442	F	PPG
POU2AF1	POU domain, class 2, associating factor 1	18985	Cancer res 2006;66:3434-3442	F	GE		HUNK	hormonally upregulated Neu-associated kinase	26559	Cancer res 2006;66:3434-3442	F	PPG
LAMB1	laminin B1	16777	Cancer res 2006;66:3434-3442	F	CM		CHFR	checkpoint with forkhead and ring finger domains	231600	Cancer res 2006;66:3434-3442	F	PPG
SLC22A15	solute carrier family 22 (organic anion/cation transporter), member 15	242126	Cancer res 2006;66:3434-3442	R	RE		SPINK6	serine peptidase inhibitor, Kazal type 6	433180	Oncogene 2006;25:5626-5639	F	PPG
SLC2A1	solute carrier family 2 (facilitated glucose transporter), member 1	20525	Cancer res 2006;66:3434-3442	F	HM		CANX	calnexin	12330	Oncogene 2006;25:5626-5639	R	PPG
DKK1	dickkopf homolog 1 (Xenopus laevis)	13380	Cancer res 2006;66:3434-3442	R	CS		TMED2	transmembrane emp24 domain trafficking protein 2	56334	Oncogene 2006;25:5626-5639	F	PPG
NEIL3	nei like 3 (E. coli)	234258	Cancer res 2006;66:3434-3442	R	DPG		GCSH	glycine cleavage system protein H (aminomethyl carrier)	68133	Oncogene 2006;25:5626-5639	R	PPG
CTSC	cathepsin C	13032	Cancer res 2006;66:3434-3442	F	HM		ANAPC5	anaphase-promoting complex subunit 5	59008	Oncogene 2006;25:5626-5639	R	PPG
NPNT	nephronectin	114249	Cancer res 2006;66:3434-3442	R	CM		HBP1	high mobility group box transcription factor 1	73389	Cancer res 2006;66:4011-19	R	GE
CHFR	checkpoint with forkhead and ring finger domains	231600	Cancer res 2006;66:3434-3442	F	PPG		E2F3	E2F transcription factor 3	13557	Cancer res 2006;66:4011-19	R	GE
SMG5	Smg-5 homolog, nonsense mediated mRNA decay factor (C. elegans)	229512	Cancer res 2006;66:3434-3442	F	RPG		PRDM2	PR domain containing 2, with ZNF domain	110593	Cancer res 2006;66:4011-19	R	GE
MOSC1	mitochondrial amidoxime reducing component 1	66112	Oncogene 2006;25:5626-5639	R	HM		NCOA4	nuclear receptor coactivator 4	27057	Cancer res 2006;66:4011-19	F	GE
UCP2	uncoupling protein 2 (mitochondrial, proton carrier)	22228	Oncogene 2006;25:5626-5639	F	RE		EGR3	early growth response 3	13655	Cancer res 2012;72:176-186	F	GE
SPINK6	serine peptidase inhibitor, Kazal type 6	433180	Oncogene 2006;25:5626-5639	F	PPG		MYB	myeloblastosis oncogene	17863	Cancer res 2012;72:176-186	R	GE
LY6E	lymphocyte antigen 6 complex, locus E	17069	Oncogene 2006;25:5626-5639	F	UK		MEF2C	myocyte enhancer factor 2C	17260	Cancer res 2006;66:3434-3442	F	GE
BIRC5	baculoviral IAP repeat-containing 5	11799	Oncogene 2006;25:5626-5639	F	CS		BAZ2B	bromodomain adjacent to zinc finger domain, 2B	407823	Cancer res 2006;66:3434-3442	R	GE
NR2F6	nuclear receptor subfamily 2, group F, member 6	13864	Oncogene 2006;25:5626-5639	R	GE		FOXQ1	forkhead box Q1	15220	Cancer res 2006;66:3434-3442	F	GE
LAMP1	lysosomal-associated membrane protein 1	16783	Oncogene 2006;25:5626-5639	F	CM		MYEF2	myelin basic protein expression factor 2, repressor	17876	Cancer res 2006;66:3434-3442	R	GE
CANX	calnexin	12330	Oncogene 2006;25:5626-5639	R	PPG		POU2AF1	POU domain, class 2, associating factor 1	18985	Cancer res 2006;66:3434-3442	F	GE
PDCD4	programmed cell death 4	18569	Oncogene 2006;25:5626-5639	F	CD		NR2F6	nuclear receptor subfamily 2, group F, member 6	13864	Oncogene 2006;25:5626-5639	R	GE
BIN1	bridging integrator 1	30948	Oncogene 2006;25:5626-5639	F	CD		IL6R	Interleukin 6 receptor, alpha	16194	Cancer res 2006;66:4011-19	R	HM
HNRPL	heterogeneous nuclear ribonucleoprotein L	15388	Oncogene 2006;25:5626-5639	F	RPG		IL10RB	interleukin 10 receptor, beta	16155	Cancer res 2006;66:4011-19	F	HM
TMEM14A	transmembrane protein 14A	75712	Oncogene 2006;25:5626-5639	F	CS		FUT8	fucosyltransferase 8	53618	Cancer res 2006;66:4011-19	F	HM
TMED2	transmembrane emp24 domain trafficking protein 2	56334	Oncogene 2006;25:5626-5639	F	PPG		KIFC3	kinesin family member C3	16582	Cancer res 2006;66:4011-19	R	HM
METRN	meteorin, glial cell differentiation regulator	70083	Oncogene 2006;25:5626-5639	R	CM		GYG	glycogenin	27357	Cancer res 2006;66:3434-3442	R	HM
DLG7	discs, large (Drosophila) homolog-associated protein 5	218977	Oncogene 2006;25:5626-5639	R	CS		CKMT1	creatine kinase, mitochondrial 1, ubiquitous	12716	Cancer res 2006;66:3434-3442	F	HM
PTMA	prothymosin alpha	19231	Oncogene 2006;25:5626-5639	F	HM		NAV3	neuron navigator 3	260315	Cancer res 2006;66:3434-3442	R	HM
ARRB2	arrestin, beta 2	216869	Oncogene 2006;25:5626-5639	F	CS		SLC2A1	solute carrier family 2 (facilitated glucose transporter), member 1	20525	Cancer res 2006;66:3434-3442	F	HM
OPRS1	sigma non-opioid intracellular receptor 1	18391	Oncogene 2006;25:5626-5639	R	HM		CTSC	cathepsin C	13032	Cancer res 2006;66:3434-3442	F	HM
PTBP1	polypyrimidine tract binding protein 1	19205	Oncogene 2006;25:5626-5639	F	RPG		MOSC1	mitochondrial amidoxime reducing component 1	66112	Oncogene 2006;25:5626-5639	R	HM
CCNB1	cyclin B1	268697	Oncogene 2006;25:5626-5639	R	CS		PTMA	prothymosin alpha	19231	Oncogene 2006;25:5626-5639	F	HM
GLUL	glutamate-ammonia ligase (glutamine synthetase)	14645	Oncogene 2006;25:5626-5639	F	CS		OPRS1	sigma non-opioid intracellular receptor 1	18391	Oncogene 2006;25:5626-5639	R	HM
POLD1	polymerase (DNA directed), delta 1, catalytic subunit	18971	Oncogene 2006;25:5626-5639	R	DPG		LAPTM4B	lysosomal-associated protein transmembrane 4B	114128	Oncogene 2006;25:5626-5639	F	HM
LSM2	LSM2 homolog, U6 small nuclear RNA associated (S. cerevisiae)	27756	Oncogene 2006;25:5626-5639	F	RPG		PARP1	poly (ADP-ribose) polymerase family, member 1	11545	Oncogene 2006;25:5626-5639	F	HM
GCSH	glycine cleavage system protein H (aminomethyl carrier)	68133	Oncogene 2006;25:5626-5639	R	PPG		MCCC2	methylcrotonoyl-Coenzyme A carboxylase 2 (beta)	78038	Oncogene 2006;25:5626-5639	R	HM
ANAPC5	anaphase-promoting complex subunit 5	59008	Oncogene 2006;25:5626-5639	R	PPG		ATP2B4	ATPase, Ca++ transporting, plasma membrane 4	381290	Cancer res 2006;66:4011-19	R	RE
LAPTM4B	lysosomal-associated protein transmembrane 4B	114128	Oncogene 2006;25:5626-5639	F	HM		SCN1B	sodium channel, voltage-gated, type I, beta	20266	Cancer res 2006;66:4011-19	R	RE
PARP1	poly (ADP-ribose) polymerase family, member 1	11545	Oncogene 2006;25:5626-5639	F	HM		DHRS13	dehydrogenase/reductase (SDR family) member 13	70451	Cancer res 2006;66:3434-3442	F	RE
MCCC2	methylcrotonoyl-Coenzyme A carboxylase 2 (beta)	78038	Oncogene 2006;25:5626-5639	R	HM		SLC22A15	solute carrier family 22 (organic anion/cation transporter), member 15	242126	Cancer res 2006;66:3434-3442	R	RE
CDKN3	cyclin-dependent kinase inhibitor 3	72391	Oncogene 2006;25:5626-5639	F	CS		UCP2	uncoupling protein 2 (mitochondrial, proton carrier)	22228	Oncogene 2006;25:5626-5639	F	RE
PEG10	paternally expressed 10	170676	Oncogene 2006;25:5626-5639	F	CS		KCNQ2	potassium voltage-gated channel, subfamily Q, member 2	16536	Oncogene 2006;25:5626-5639	R	RE
KCNQ2	potassium voltage-gated channel, subfamily Q, member 2	16536	Oncogene 2006;25:5626-5639	R	RE		LY6E	lymphocyte antigen 6 complex, locus E	17069	Oncogene 2006;25:5626-5639	F	UK
Negative genes							Positive genes (SB x)
ADFP	perilipin 2	11520	Oncogene 2006;25:5626-5639	R	HM		RANBP2	RAN binding protein 2	19386	Cancer res 2006;66:4011-19	F	CS
JMJD1A	lysine (K)-specific demethylase 3A	104263	Oncogene 2006;25:5626-5639	R	GE		PDGFA	platelet derived growth factor, alpha	18590	Cancer res 2006;66:4011-19	R	CS
JUN	Jun oncogene	16476	Oncogene 2006;25:5626-5639	R	GE		EGFR	epidermal growth factor receptor	13649	Cancer res 2006;66:4011-19	F	CS
SEMG1	seminal vesicle secretory protein 5	20944	Cancer res 2012;72:176-186	F	HM		TRB2	tribbles homolog 2 (Drosophila)	217410	Cancer res 2006;66:3434-3442	R	CS
House keeping genes							PLXNB1	plexin B1	235611	Cancer res 2006;66:3434-3442	F	CM
RN18S	18S ribosomal RNA	19791		F			FHOD3	formin homology 2 domain containing 3	225288	Oncogene 2008;27:5578-5589	F	CM
ACTA1	actin, alpha 1, skeletal muscle	11459		R			EFEMP1	epidermal growth factor-containing fibulin-like extracellular matrix protein 1	216616	Oncogene 2006;25:5626-5639	F	CM
ACTB	actin, beta	11461		R			PPP2R1B	protein phosphatase 2 (formerly 2A), regulatory subunit A (PR 65), beta isoform	73699	Cancer res 2006;66:4011-19	F	PPG
GAPDH	glyceraldehyde-3-phosphate dehydrogenase	14433		R			SKP2	S-phase kinase-associated protein 2 (p45)	27401	Oncogene 2006;25:5626-5639	R	PPG
							SOX9	SRY-box containing gene 9	20682	Cancer res 2006;66:4011-19	F	GE
							CREB3L1	cAMP responsive element binding protein 3-like 1	26427	Oncogene 2008;27:5578-5589	R	GE
							AKR1B10	aldo-keto reductase family 1, member B10 (aldose reductase)	67861	Oncogene 2008;27:5578-5589	F	HM
							PAM	peptidylglycine alpha-amidating monooxygenase	18484	Oncogene 2008;27:5578-5589	R	HM
							CLN3	ceroid lipofuscinosis, neuronal 3, juvenile (Batten, Spielmeyer-Vogt disease)	12752	Oncogene 2006;25:5626-5639	R	HM
							PFKFB4	6-phosphofructo-2-kinase/fructose-2,6-biphosphatase 4	270198	Oncogene 2008;27:5578-5589	F	RE
							MLLT11	myeloid/lymphoid or mixed-lineage leukemia (trithorax homolog, Drosophila); translocated to, 11	56772	Cancer res 2012;72:176-186	R	UK
							VASH2	vasohibin 2	226841	Cancer res 2012;72:176-186	R	UK
							Negative genes
							JMJD1A	lysine (K)-specific demethylase 3A	104263	Oncogene 2006;25:5626-5639	R	GE
							JUN	Jun oncogene	16476	Oncogene 2006;25:5626-5639	R	GE
							ADFP	perilipin 2	11520	Oncogene 2006;25:5626-5639	R	HM
							SEMG1	seminal vesicle secretory protein 5	20944	Cancer res 2012;72:176-186	F	HM
							House keeping genes
							RN18S	18S ribosomal RNA	19791		F
							ACTA1	actin, alpha 1, skeletal muscle	11459		R
							ACTB	actin, beta	11461		R
							GAPDH	glyceraldehyde-3-phosphate dehydrogenase	14433		R

## Sheet: Sheet2
Sox4 binding sequences (SB)	References		Possible BS
A/T A/T C A A A/T G	Cancer res 2006;66:3434-3442	1	AACAAAG
	Oncogene 2008;27:5578-5589	2	AACAATG
	Oncogene 2006;25:5626-5639	3	ATCAAAG
C T T T G/C T C/T	Nat Comm 2010;1:1-12	4	ATCAATG
C A A C A A T	Nature 2012;0:1-8	5	TACAAAG
A T T G T C T		6	TACAATG
T T T G T T T		7	TTCAAAG
A A C A A T A	Cancer res 2006;66:3434-3442	8	TTCAATG
		9	CTTTGTC
		10	CTTTGTT
		11	CTTTCTC
		12	CTTTCTT
		13	CAACAAT
		14	ATTGTCT
		15	TTTGTTT
		16	AACAATA
		17	AACAAA
Function classification
Cell death	CD
Cell cycle/signaling/growth	CS
Cytoskeletal/migration/adhesion	CM
DNA-processing	DPG
RNA-processing	RPG
Protein-processing	PPG
Gene expression	GE
Homeostasis/metabolism	HM
Respiratory chain/electron carrier	RE
Ribosome	RS
Unknown	UK

## Sheet: Sheet3
	gene name	Full name	ChIP Primer (Forward)	ChIP Primer (Reverse)
	Positive genes (Induced by Sox4, Sox4 binding site O)
1	TNFRSF21	tumor necrosis factor receptor superfamily, member 21	TGTCCAGGTTCCTCACTGCT	GGAGAACGACCCTTTGTGAT
2	RNF122	ring finger protein 122	GCACCGGGGTACTTTCAAT	GGATTCCGAAAACTGACACC
3	PDCD4	programmed cell death 4	GACACTGCATGCAATAGACTCA	CTGCCTGTCTGGGTTCCTA
4	BIN1	bridging integrator 1	GGCTAGACAGCAAGCCTCAA	AGCCAAAGGAGGAGGGAAG
5	MAP2K5	mitogen-activated protein kinase kinase 5	TGGTATTACATTGAAAATGATCAACA	GCTGTTACTCCGGAACCAAA
6	FGF6	fibroblast growth factor 6	ATGTCCTGAACAGCCTCTGG	ACCGCCCTTCTTGTTTTTCT
7	STAM	signal transducing adaptor molecule (SH3 domain and ITAM motif) 1	TCTTGTTGACATGTTTATAAGCTTCC	GTCGGGAATGTAGGCGACTT
8	CCNG2	cyclin G2	TGAAAGGTCCCTCCTTTGAA	CCTTGTTTTTGTTTTGAGTCTGC
9	DLG3	discs, large homolog 3 (Drosophila)	TTGTTTGCACCTCAGACTTTGT	AATCAGAGCGCAGAGTCAGG
10	TMEFF1	transmembrane protein with EGF-like and two follistatin-like domains 1	CTCTTGCTGGTCTCCAAAGC	TCGCCTTCCCTTTGTGTC
11	TEAD2	TEA domain family member 2	CCAAGTGCTGGGATTAAAGG	CGGTAGGCTTGGAATCTCAC
12	DKK1	dickkopf homolog 1 (Xenopus laevis)	TAACCCACCGCTGGGAAC	CCACCTCTGGCTGCCTTTAT
13	BIRC5	baculoviral IAP repeat-containing 5	GAGAAGCTCAAACGCTGGAC	TGCCTTCTGGGAGTGGAC
14	TMEM14A	transmembrane protein 14A	GGAAAGAGTTCTGAATCTGAGGA	CTGTGTAGGCCCCGAGAG
15	DLG7	discs, large (Drosophila) homolog-associated protein 5	TTGTGACCCCATGATGTACG	GCCGGTTTTCTTCTTTCCTT
16	ARRB2	arrestin, beta 2	ACTTCTGCCCATCCTTCAGA	GCGTCCTCACTCTTTCTCCT
17	CCNB1	cyclin B1	TCCGCGTTAGTGTTACTGAAAA	GTCTGCCGGGCTTAGGTTTA
18	GLUL	glutamate-ammonia ligase (glutamine synthetase)	CCCCAACACACACACACAGT	CTGGCTGCTCGGTACTTTTT
19	CDKN3	cyclin-dependent kinase inhibitor 3	TTCCGAAGTCATTTCTTTTACACA	GCGTTCCAGAAACCAATCAT
20	PEG10	paternally expressed 10	GTTTGGCTCCCAGAATTTCA	ATGCTGAACTGGCCAAGC
21	CALD1	caldesmon 1	GAGCAAGACCCTGAACTCTTCCGCC	GCCCACCAAAAAGTTCATCGGCTGC
22	RP2	retinitis pigmentosa 2 homolog	CATTTGCTTTGAACAGATCAGG	AGGCCCAACACCCTTCTC
23	ADAM10	a disintegrin and metallopeptidase domain 10	GAAGTAAAAGGTTTGCAATTTATTCT	GCTCTTCGCCTGGTCTCA
24	DOCK4	dedicator of cytokinesis 4	ATTCTGTGAGGGCTGGAGTG	AGCGCTGCCTACCCACTG
25	GPC2	glypican 2 (cerebroglycan)	ACGCCTTTAATCCCAGCACT	AAACTGAACAACCCCAGCAC
26	PCDHB9	protocadherin beta 9	AATCCTAGTACTACTGAACAGTCGAGA	CGCCACCCTGTGTCTTTTT
27	TUBB3	tubulin, beta 3 class III	GCTTTTTAGCGGCTCTTGTG	CCTCGCTGGCTGATGTAAG
28	NEDD9	neural precursor cell expressed, developmentally down-regulated gene 9	GGAACACCAGGCATCCATAC	CATGTGTGGGGTTTTTCCTT
29	NRP1	neuropilin 1	GGTCGTTGCCAGTCTTATCC	AGATGAGCGGGAGAGCAAG
30	LAMB1	laminin B1	AGGCAGACAAGTTGGGCTCT	AAAGTTTCGCCTAGGGAGGA
31	NPNT	nephronectin	CAAATTATGCTGTAAGAGAAAAGATCA	CGAGAAAAGTTGGGAGCAGA
32	LAMP1	lysosomal-associated membrane protein 1	TCTTGAGTCTGAGGCCAACC	TGGACCACGTGATATCTTGC
33	METRN	meteorin, glial cell differentiation regulator	AAAATGAACAACAAACAAAACAAAA	CCTTTGCTCTCGGACCAATC
34	NEIL3	nei like 3 (E. coli)	CAGAGAAACCGTCTCCAAAAA	CCTAGGTGGTGCGGACTCT
35	POLD1	polymerase (DNA directed), delta 1, catalytic subunit	GGTGAGGGTCACAGGTCCTA	CTTGGGCGATCAAACCAC
36	DICER1	dicer 1, ribonuclease type III	CTGCCTCTACCTCCCAAGTG	CACAGCGGCTTGGAGAAT
37	SMG5	Smg-5 homolog, nonsense mediated mRNA decay factor (C. elegans)	CCCAAAGATCCGCCTTATAG	ACCAACCCACCAAGTCTCG
38	HNRPL	heterogeneous nuclear ribonucleoprotein L	AAGTGCGAACCGAGTTGAA	CTCATTGGGGGAGGGACAC
39	PTBP1	polypyrimidine tract binding protein 1	CTCCCACGAGCCCTGTATTA	CGCGATCCTCATTGGTTC
40	LSM2	LSM2 homolog, U6 small nuclear RNA associated (S. cerevisiae)	AGCCCTTTCATCTCAGACCA	GAGCAGCCGCTTTCTCAC
41	SNK	polo-like kinase 2	GCTGGAACAAGGAAGAAGGA	CGAGCAGCGAAGCTTTAAATA
42	DUSP5	dual specificity phosphatase 5	AATCCCACAAATCCAGAAGC	CCACAGCTGCCAGAGGAC
43	NBEA	neurobeachin	CATGGGAGTTACCAGTCAAAGA	CTCACTCCGCCATGTTGC
44	RBP1	retinol binding protein 1, cellular	CTAAAGCCCACACAGGCAAT	CAGAGGTTGCTCCAGGTCTC
45	STK38L	serine/threonine kinase 38 like	GCAGAACAAATTTCCTCACAAA	TCGCGAGACTTGACTCTCCT
46	PIK3R3	phosphatidylinositol 3 kinase, regulatory subunit, polypeptide 3 (p55)	GTTCTCCCCCTCGTCACTC	GGAGAAAGCTGGGGAAGTG
47	HUNK	hormonally upregulated Neu-associated kinase	GCAATACATCATCTCTAAGGAAAGC	CGGGTCTCTGTGCTCACG
48	CHFR	checkpoint with forkhead and ring finger domains	AATAAGAAGGCCCACACACC	GGTACGCCCTGTGATTGG
49	SPINK6	serine peptidase inhibitor, Kazal type 6	AGTTGGCAGTAATCCCTTTCA	GAATACACACGCAGGCATTT
50	CANX	calnexin	TGTGTACTGCCTGTGCCAAG	CCTCGTTCCTGAGTGGCTAA
51	TMED2	transmembrane emp24 domain trafficking protein 2	AAAGGCCTATAGCACCATGC	GGATGCTGAGGTTGGACAGT
52	GCSH	glycine cleavage system protein H (aminomethyl carrier)	AAGCTGGCCATCATGGAA	GTCCAGAGTAAGCGGAGCAC
53	ANAPC5	anaphase-promoting complex subunit 5	ATGGTGGCTCCCTACTGCTA	AGGAAGACTGACAGCCAATCA
54	HBP1	high mobility group box transcription factor 1	TGCCAATTACAGACTGACTGC	GGGGAGGAGCTGACTGAACT
55	E2F3	E2F transcription factor 3	GAATTTCCTGGCGTATGAGG	CCGGCTTTTCAAACCATATT
56	PRDM2	PR domain containing 2, with ZNF domain	AGGTACATTTGATGAGCTTGTCTG	AGCTCAACACGACGGTCAG
57	NCOA4	nuclear receptor coactivator 4	GGGCCTAGCTCTAGGGTCAGT	GCCTGCGCAAAGTCTTCTTA
58	EGR3	early growth response 3	AAGGAACCTGTGTCCTGGTG	AGCACTCCCGAGCTACCG
59	MYB	myeloblastosis oncogene	TATCAAACGTACAAGATAACAGTCGAG	GCCTTTTCCTGCGCAAAC
60	MEF2C	myocyte enhancer factor 2C	GGATACTGGGTGATGCCATT	CACCCCAAGCCTCTACACTG
61	BAZ2B	bromodomain adjacent to zinc finger domain, 2B	CACAAACTTCAAGAGTTTATTGTGTTC	ACGTCAACCAACAAGGCTTC
62	FOXQ1	forkhead box Q1	AAGTGCACCCTTCCTAGTGC	CGCAGGTTGTTTGTTTTGG
63	MYEF2	myelin basic protein expression factor 2, repressor	AGCACTTGGCCCTAGATGAA	GCAGAGATGGGGGTCCTC
64	POU2AF1	POU domain, class 2, associating factor 1	AAACCAGCAAGGACTCTGGA	GCTTTTTAAAGGCCCGAGTT
65	NR2F6	nuclear receptor subfamily 2, group F, member 6	GGCTCATCTTGTGGGATGAT	TTATAAGGGCATGGGGTAGC
66	IL6R	Interleukin 6 receptor, alpha	GCTACCATGTTGCTGGGATT	CGTGGCTCAGATCGGTGT
67	IL10RB	interleukin 10 receptor, beta	CCTGGCTCAAAGACTTCCAA	GCGGCCTCAAGCTAAGTG
68	FUT8	fucosyltransferase 8	TGCAAATGGTAGCGTGTGTT	GCCAGGGCACACAAAGTAGT
69	KIFC3	kinesin family member C3	GAAGCAGGCCCAGAGGAG	CTCCCGCACTTTCCACAG
70	GYG	glycogenin	TTTACCTTAATGCTCTCACTGCTG	CCCAGGGGACACCTGTTG
71	CKMT1	creatine kinase, mitochondrial 1, ubiquitous	CAAGCCAAGAGAGGAAGCAC	CACTCAGGCTCCGCCTTC
72	NAV3	neuron navigator 3	CTGGCTTCCTGTGTTTACTGC	TTTTGTTGCCAAAGAAAATGC
73	SLC2A1	solute carrier family 2 (facilitated glucose transporter), member 1	GGAGAGAGGAGAAGGGGAAC	ACTCTGAGAGGCGTGGTTCT
74	CTSC	cathepsin C	TGCACAAGCCTACTAGGTCAAA	GGGTTACAGGGTGGTGAGAA
75	MOSC1	mitochondrial amidoxime reducing component 1	ACATCGAGTTTTGGGGACTG	CCTACTTTCCGCTGCCTTC
76	PTMA	prothymosin alpha	CTCCGCGTGGTACCGTAAAT	TAGATTAGTGGGCGGTGCTC
77	OPRS1	sigma non-opioid intracellular receptor 1	AACTGATCTTGGTGCCTTCC	ACTCAAAAGCCGCTGCCTAC
78	LAPTM4B	lysosomal-associated protein transmembrane 4B	TCAGAAATCCACCTGCCTCT	CCCTGAGGGAGTCTCCAGAA
79	PARP1	poly (ADP-ribose) polymerase family, member 1	TCATAGACAAGTAGGCCACAGC	GCCTCCGCTCAGGATAGATT
80	MCCC2	methylcrotonoyl-Coenzyme A carboxylase 2 (beta)	CAGCTTCCATGTGTCCATGT	ATCGCAGACCACCTCCAAT
81	ATP2B4	ATPase, Ca++ transporting, plasma membrane 4	TCTCCTATCGGAGGAGCTGA	GAACAGCCATGAGGATCCAG
82	SCN1B	sodium channel, voltage-gated, type I, beta	TGGTCTCACACATACAGAGTAAGTAAA	GAGACGGAGGAGGGAGGA
83	DHRS13	dehydrogenase/reductase (SDR family) member 13	TCTTGTCCCTGCCACTCTG	CGTGCCTAGGAGAAACACCT
84	SLC22A15	solute carrier family 22 (organic anion/cation transporter), member 15	TAGAGTAGGTTGGCCCTGGA	GGAAGGGAAAGAGGAAGTGG
85	UCP2	uncoupling protein 2 (mitochondrial, proton carrier)	GGGCCTCTCACACTTTCTTG	TTAAGTCTAGAGGGCGTGGTC
86	KCNQ2	potassium voltage-gated channel, subfamily Q, member 2	GGTTTGGGCTCTGATTGTCC	CCGCCTTAACCCCTACGAC
87	LY6E	lymphocyte antigen 6 complex, locus E	AGTGAGTCGGGCATAACTGG	GCAGCACTGGTTTGAACAGA
	Positive genes (Induced by Sox4, Sox4 binding site X)
88	RANBP2	RAN binding protein 2	AGAAATCCTCCACAGTCCAGA	GCAAACGATCGAGACGAACT
89	PDGFA	platelet derived growth factor, alpha	ATTGCAGCTGGCACTGAAG	AGGAGGAGGAGGAGGAACAG
90	EGFR	epidermal growth factor receptor	CTTTGGATTGAATGGAAGCA	AGAAGGAGGAGGGATCCAGA
91	TRB2	tribbles homolog 2 (Drosophila)	GGTCTGAACTTTCCCCAGGT	CTGTGTGTGCGCGTATGTGT
92	PLXNB1	plexin B1	AGCCCTCAGGAGAGAACCTC	GGGTGATCAACCCCTCTCAT
93	FHOD3	formin homology 2 domain containing 3	TTGGGTGTGAAGAACGATTG	CTCCCCTGCTCGGTTTACT
94	EFEMP1	epidermal growth factor-containing fibulin-like extracellular matrix protein 1	GGATCACCATTGGATGTCAA	GAGGAGAAGTAGGGCGAAGG
95	PPP2R1B	protein phosphatase 2 (formerly 2A), regulatory subunit A (PR 65), beta isoform	CCTTAAGGCACAAAATAGTGTCA	AACAGGCGGGGCTAAATC
96	SKP2	S-phase kinase-associated protein 2 (p45)	ATGAAGGTGGCCTGCTTTT	GACCAACCCTCCAGATACCC
97	SOX9	SRY-box containing gene 9	GCAAACTTCGCCCTCAAC	CTCCTCCTTCACGTTAGATACCTC
98	CREB3L1	cAMP responsive element binding protein 3-like 1	TAGGCGAATTTGGCTTCCTA	CTTTCAGCCGACTCCTCCTC
99	AKR1B10	aldo-keto reductase family 1, member B10 (aldose reductase)	AAAAGAGTGACTGGCCCAAC	TACTGGCTAGCAGCCACAGC
100	PAM	peptidylglycine alpha-amidating monooxygenase	TTCTTCCAATATCCCCCAATC	CCACTGTCCCAAGGTCTCTG
101	CLN3	ceroid lipofuscinosis, neuronal 3, juvenile (Batten, Spielmeyer-Vogt disease)	CGACAAGGCCTAGCTTGAAT	AAATATGCCCTCCTGTGGTG
102	PFKFB4	6-phosphofructo-2-kinase/fructose-2,6-biphosphatase 4	GGGCTGGGGTTAGCTTACTT	TAAAGAGGCACTGGCCTACG
103	MLLT11	myeloid/lymphoid or mixed-lineage leukemia (trithorax homolog, Drosophila); translocated to, 11	TGGGCCTTACACACTTCAGA	CTCTCAGCCCCTGGGTTT
104	VASH2	vasohibin 2	AAACATGAGAGCGCAGGTG	CCGAGCTTGGGACTCTACAA
	Negative genes (not induced by Sox4)
105	JMJD1A	lysine (K)-specific demethylase 3A	CCAAGAATCCTCTGGTCCAA	GGTTCAAGAGCTCTCTCTCACA
106	JUN	Jun oncogene	GGGACCGTGTGTATGTGCTA	AAAAATAGCCCATGATGTCACC
107	ADFP	perilipin 2	TAGTAGGGCCCAGCACTGTT	GGGCTGGACTGGGACTCT
108	SEMG1	seminal vesicle secretory protein 5	GTGAAGGAATCAGCCAGCAT	GAGAGTGGAGCTAAGATTCTCCTTT
	House keeping genes
109	RN18S	18S ribosomal RNA	ATGTGAAGGAATGGGCACAC	AATTTTTGGGTGGGCTTTCT
110	ACTA1	actin, alpha 1, skeletal muscle	GGTCCCAACAGTTCCAGGTA	TCCCCTTGCACAGGTTTTTA
111	ACTB	actin, beta	GCTTGTCACTCCCAGAATCC	GGGTTTTATAGGACGCCACA
112	GAPDH	glyceraldehyde-3-phosphate dehydrogenase	GAAAGGGGCAGTGTCTCCTA	GAACAGGGAGGAGCAGAGAG
